# Supplementary material for: LensAge index as a deep learning-based biological age for self-monitoring the risks of age-related diseases and mortality
Source: Nat Commun. 2023 Nov 6;14:7126. doi: 10.1038/s41467-023-42934-8 (PMC10628111; doi:10.1038/s41467-023-42934-8)
Supplement: Supplementary file 4 — Source Data [file 41467_2023_42934_MOESM4_ESM.xlsx]

## Sheet: Fig2a-b
Chronological age	LensAge for diffuse-light mode
57	53.4981
72	79.3412
51	61.7787
36	42.4604
50	55.9207
65	68.0392
64	54.8183
64	64.8138
54	54.8954
52	61.486
67	71.5966
70	68.7502
70	71.8046
65	57.7157
65	66.5032
32	35.1082
65	69.5257
24	24.8297
45	43.5727
66	65.0356
76	74.0704
76	72.019
51	43.9774
66	62.7761
84	76.7131
47	41.1273
27	38.0909
48	45.6713
42	44.2725
73	66.1304
61	64.816
41	38.7481
33	45.6791
60	58.9358
71	67.4702
42	34.7687
24	27.7143
65	66.8297
58	59.6529
63	60.6913
23	45.8298
53	52.2024
72	80.7004
93	76.586
46	37.0422
67	72.9096
80	73.1901
63	67.3602
71	75.5739
71	60.6364
64	59.9942
59	53.5657
66	63.3886
61	60.5058
58	56.9637
36	42.693
63	64.5038
69	71.0501
44	44.6189
27	34.3258
71	67.8046
58	61.4055
68	63.7302
69	68.2792
35	34.9237
70	65.3963
49	52.4156
49	56.3409
62	64.5597
46	46.6118
42	43.5387
72	64.1328
66	67.4265
49	55.5209
37	41.5491
61	64.2916
66	66.2427
86	66.0023
62	66.1263
67	68.5844
67	65.0343
70	67.8958
48	50.6858
64	64.0253
63	64.2033
70	71.2365
49	46.0695
67	66.3458
24	29.1931
73	72.5472
48	61.7096
76	65.1212
73	72.9707
32	38.9463
52	56.9497
70	66.4592
78	73.624
78	75.1685
73	70.178
81	75.7952
75	68.6902
73	66.4882
65	66.4675
48	66.9552
67	70.143
74	74.5919
55	54.5713
65	67.8612
69	68.1459
71	67.5926
61	62.3343
70	67.6193
32	43.6232
69	70.5905
61	58.9512
79	80.1058
50	46.8203
56	55.9373
26	29.7268
55	50.3245
60	66.1572
66	68.7026
41	73.4678
52	53.8203
49	54.7895
76	69.8319
71	74.3632
67	61.3033
67	67.0251
65	71.2573
65	62.7998
65	62.2769
65	64.3627
65	58.7128
63	60.2348
63	65.7585
61	56.9602
59	62.7506
51	40.3885
68	65.4454
64	64.6972
57	53.2701
81	68.4066
70	62.5245
69	60.1752
67	61.4207
65	64.3411
75	69.4778
68	64.2882
54	57.8227
56	56.4931
52	57.089
43	42.8825
66	72.7993
58	59.003
43	36.5906
59	35.5182
70	71.4473
52	51.4645
32	34.4126
40	37.6922
36	43.5222
49	58.597
37	35.2147
23	28.0127
70	78.0702
56	66.763
60	60.0371
48	48.6665
63	74.2231
74	74.903
61	62.8366
49	51.6751
59	70.1312
59	58.3357
52	56.5713
65	76.8494
62	57.8136
72	63.9071
62	59.8593
58	58.8611
68	60.4089
61	61.4819
47	41.1949
67	64.1382
88	83.7034
65	64.7656
76	67.5922
36	37.0645
52	57.7865
73	71.9904
82	78.1589
72	64.0101
83	72.5145
88	83.5077
52	51.1219
66	61.6355
76	64.7871
74	66.995
83	79.3391
60	62.6705
67	62.6221
71	67.8386
80	79.2542
80	81.0484
83	81.4125
64	66.429
74	62.828
71	67.6199
72	68.5518
78	80.6232
88	83.3208
52	60.484
72	67.3872
62	69.5756
62	62.3624
77	79.4508
78	77.7482
60	54.2046
86	83.3183
67	72.9305
54	49.5822
51	50.1733
69	64.3427
59	63.6029
39	47.1599
74	79.2135
49	56.303
66	65.8138
53	52.8872
55	57.2969
67	66.5478
72	68.6693
72	67.5102
68	74.9902
41	49.6499
55	62.7144
57	53.9989
69	74.7463
75	75.9307
57	59.1752
57	60.7858
67	70.9399
52	53.6612
42	47.6887
76	71.3491
36	44.9958
56	60.4128
56	56.7304
64	68.7726
70	74.1377
52	59.0979
44	48.7828
35	51.5929
51	55.9031
73	64.9352
62	57.5722
47	56.8515
50	56.1366
56	63.0003
65	62.5571
56	59.9541
83	77.6051
56	56.6791
61	63.6336
45	56.7291
56	60.3833
71	69.3371
92	77.6445
59	61.0035
73	74.2232
62	67.4538
70	66.0567
70	73.983
69	78.8043
86	78.2664
75	82.2506
71	71.8401
57	58.2355
73	76.8473
81	68.9643
65	72.4825
84	73.5712
70	68.394
70	69.9592
54	59.9554
76	79.7394
83	80.5991
87	80.9572
68	73.6808
54	54.3948
70	67.3884
75	74.6975
70	68.7642
68	66.1158
69	71.5246
82	75.0799
69	70.9204
74	77.5885
66	62.2164
69	71.3084
46	49.1182
50	45.3407
54	54.3726
40	41.4393
52	56.5966
28	27.8582
31	33.5638
49	59.9651
55	61.5809
29	33.5717
21	22.771
35	24.737
53	55.4425
48	47.6521
25	26.96
39	38.4914
28	30.2798
27	26.7182
43	41.5771
83	69.8984
22	28.322
28	28.099
47	51.4445
34	35.3566
74	65.0895
51	56.0174
21	23.9062
46	50.445
58	54.8584
40	51.9261
43	39.0026
42	43.8243
42	37.6914
84	69.4215
35	34.8411
49	50.892
63	58.8402
29	31.2686
41	37.6904
31	24.1196
27	31.3163
57	59.0713
53	44.9509
65	65.9217
25	27.9697
25	25.2115
46	46.5801
52	60.2794
32	33.6339
47	49.3273
27	27.7596
71	64.8458
32	32.2727
24	27.8321
28	25.3489
41	45.3255
41	38.9642
29	25.5249
54	48.9397
63	58.8288
26	23.1306
30	31.2903
28	28.1306
46	37.4577
29	29.4513
45	47.0581
69	67.7479
56	63.4029
33	30.3549
29	27.5403
29	27.9057
25	30.974
30	27.0329
38	39.2068
24	23.2453
26	25.1769
33	32.4762
37	38.4263
27	32.6639
25	25.8306
24	20.1244
60	54.6626
31	27.2656
57	62.032
30	28.8991
55	53.3191
71	68.802
24	24.0689
25	25.1369
29	31.0369
39	41.8137
36	34.4591
32	32.4137
32	32.2713
23	27.4416
23	26.8485
40	33.9795
30	25.9825
30	26.2695
25	29.2241
27	28.202
46	45.2045
29	25.4708
30	29.6312
44	38.3435
22	24.6507
23	26.3602
28	28.0378
42	48.0922
21	23.5019
33	33.9125
39	29.9891
34	41.4487
26	27.8722
21	21.9154
51	56.3445
81	76.4015
65	66.5136
43	43.263
70	68.027
82	78.1132
65	67.6973
65	61.6372
65	67.4043
71	65.2691
44	46.0026
52	53.2137
56	60.1502
60	57.6179
35	32.061
57	52.5255
60	55.7026
50	62.0847
45	45.8959
57	62.2119
41	43.9905
58	59.9709
66	66.8085
58	60.8253
59	64.8788
69	72.8407
47	52.3806
30	30.5858
61	68.3624
25	31.9958
47	47.2399
50	66.3383
70	74.4112
63	60.6334
67	66.0459
77	79.1767
68	68.6978
31	33.7923
71	79.5385
72	71.649
67	69.9281
66	64.8623
24	25.3253
65	58.7922
67	80.6593
66	62.2889
62	55.2537
52	52.1965
87	80.0336
86	74.9262
89	80.6438
82	75.0544
74	72.7611
71	68.8426
72	73.4154
58	54.0287
52	49.9965
58	58.8838
75	70.8653
60	66.7916
76	72.5922
56	66.6457
32	28.9535
39	37.0212
68	68.7073
56	52.5242
63	63.0742
64	65.7878
62	64.1836
68	72.5885
81	79.7302
71	64.3104
66	63.9884
68	65.3651
64	58.9943
70	63.9595
60	60.0011
44	47.2541
73	66.2746
58	71.8085
74	73.7742
72	57.2581
55	67.7506
73	70.8031
48	57.5421
63	64.9281
67	62.4671
83	71.2552
46	42.1069
62	57.7238
51	58.2169
74	66.2127
30	35.7701
57	50.8139
42	43.7984
75	68.3871
79	79.7104
52	49.3156
55	48.2288
83	78.118
73	73.3756
49	51.6972
66	76.0272
74	74.0236
63	55.1292
49	47.8639
70	68.225
75	71.6663
61	63.4659

## Sheet: Fig2c-d
Chronological age	LensAge for slit-lamp mode
65	77.7346
68	68.9347
57	61.0307
67	75.3027
80	68.3218
66	71.1552
54	67.5263
65	63.2333
42	54.6979
69	66.1998
50	54.4859
65	69.4157
61	61.0168
74	69.8451
65	62.3674
67	84.359
60	64.77
32	35.0337
54	63.5654
79	73.2119
46	57.4534
24	31.6276
66	70.8165
75	74.8074
52	56.629
68	62.0183
84	72.0744
60	60.3735
69	64.662
42	50.4041
61	63.4943
69	62.5141
60	54.8797
71	70.9786
44	44.99
24	37.1466
65	64.2826
77	71.3085
46	53.4358
58	55.3251
23	36.4431
76	68.0759
59	62.7203
53	50.6673
72	77.2251
63	64.9137
46	36.6505
44	47.5545
36	37.5697
76	71.1103
82	72.8519
22	32.2532
69	64.105
43	45.0785
63	68.2165
67	68.0508
40	52.0849
78	59.7396
64	58.9869
31	33.3361
30	41.2948
27	34.3966
70	54.819
38	37.2035
27	36.0206
63	57.6997
27	33.3288
54	56.7788
65	67.3872
25	36.3836
30	34.3304
68	65.4183
73	51.0125
41	50.8915
67	71.7937
68	70.0561
66	62.0122
71	68.3311
69	73.2397
50	51.2225
77	74.2439
72	63.6244
65	58.0842
69	51.1912
51	61.1675
48	44.7578
66	63.6168
70	65.7378
68	65.1188
54	45.1425
65	64.9092
49	54.4006
51	49.4947
54	56.2858
75	69.3527
61	63.312
65	67.4547
54	54.1944
56	55.5293
52	52.3807
50	51.1025
64	64.4648
67	68.3266
38	45.367
56	49.7518
39	46.6745
48	37.7229
24	32.1442
66	69.7334
76	64.0867
58	59.6208
76	71.6784
82	68.153
67	63.2381
67	68.0924
68	67.9484
69	57.9534
67	62.2615
67	59.7156
67	65.928
67	67.0958
48	69.4452
66	71.8988
73	68.6515
67	66.7854
74	74.551
51	50.2046
65	70.3305
67	65.317
67	70.3705
66	75.9975
67	68.4891
32	38.241
58	56.4005
79	73.8219
56	58.0029
77	78.037
64	61.0734
55	47.7778
58	56.7555
64	62.8008
83	79.9877
65	73.5034
59	62.3097
68	77.5478
41	66.9333
72	61.5182
68	78.2034
49	50.7194
54	55.4683
66	76.5931
49	46.93
76	67.8037
72	69.8786
65	65.0213
65	54.734
58	53.6844
39	45.1521
76	68.0509
69	71.8833
68	68.3224
64	73.136
61	60.1228
51	52.5966
79	77.4559
65	64.3396
64	58.8039
74	70.9071
47	49.8209
46	50.7971
44	46.2689
44	39.9201
70	65.411
69	67.0439
57	63.0695
56	47.2846
50	53.59
30	33.3146
43	46.7539
77	70.3873
51	59.4652
45	44.939
49	57.3414
30	36.1683
40	61.6306
63	60.0793
32	26.8264
49	54.5915
62	64.2578
32	45.8829
23	36.8548
81	77.1522
41	48.5632
57	56.7579
71	63.8766
57	61.6009
44	47.5052
49	44.9291
65	67.2355
59	68.3713
61	55.1902
52	62.5889
62	59.8872
29	32.4868
50	48.2602
75	71.4597
47	51.7431
67	68.8427
64	64.9778
57	56.6383
43	39.3108
79	75.0597
85	75.6648
62	65.9509
83	76.6748
81	82.1393
84	77.9798
76	72.6459
68	70.4181
65	76.3422
72	76.6528
74	67.3689
66	69.8811
77	73.7583
74	76.3152
61	57.3604
79	77.9848
63	75.902
64	71.9432
55	58.5559
54	62.7132
63	62.2905
70	73.2623
70	69.7416
60	53.4947
24	30.9171
46	45.4772
82	80.8358
92	85.9977
44	51.4054
43	46.3995
41	52.5158
83	79.5013
71	68.9704
38	39.3959
71	69.9283
82	83.5036
66	70.2618
77	73.8457
81	78.9683
55	53.4513
72	75.5687
46	41.2946
79	72.6461
82	80.5151
51	61.3723
69	68.6313
76	79.1789
45	52.9483
84	78.4768
65	68.8014
25	30.2096
67	65.3779
50	57.4832
67	71.5136
48	49.8132
48	52.9505
71	66.4563
46	38.9301
64	66.7556
55	59.9066
70	72.408
56	48.7279
44	47.9913
76	76.1822
79	78.6617
62	59.402
48	50.2625
49	52.7374
53	51.2054
56	59.9685
45	43.82
53	54.3777
54	58.2963
65	57.9865
81	74.8166
92	89.3787
68	74.9798
67	66.1598
64	62.3672
62	62.017
70	63.1258
69	80.4713
72	68.7726
62	67.6618
47	46.5741
84	82.3001
74	75.0108
85	83.4054
52	59.1237
64	74.4051
72	73.1927
82	85.6319
53	47.143
72	75.4475
49	52.3657
87	75.8472
85	77.3886
70	72.2046
75	68.3695
70	73.9308
70	66.0011
37	43.9391
85	84.5211
69	71.932
74	77.8625
73	71.4592
63	62.2393
80	73.9759
46	53.6618
57	57.5077
64	68.6677
76	74.3041
40	38.2406
76	75.6744
52	58.178
74	78.6469
73	67.0197
81	71.4652
70	67.6519
65	70.6224
57	56.0642
37	37.017
49	51.8989
53	50.8162
74	76.1215
51	46.0163
65	68.4769
68	77.5348
65	68.264
71	67.1991
48	47.108
52	62.5683
67	59.4126
52	51.1305
56	53.0501
45	57.6741
45	47.5995
29	30.9246
51	50.3688
58	56.5928
94	77.756
67	58.1395
47	59.8152
61	61.8774
43	46.7153
53	61.7831
86	83.7105
70	68.59
70	63.032
67	63.6531
73	76.6243
47	52.1987
48	55.5213
78	71.8011
70	70.9204
77	68.5482
80	76.119
44	48.3353
24	29.7082
56	50.6952
67	67.1243
84	79.6797
67	62.0911
73	71.7697
38	33.5301
83	82.2971
52	53.5575
51	58.6798
64	64.2336
57	56.2619
52	50.8874
58	52.9071
75	70.1942
65	60.546
56	50.7931
36	49.9306
48	54.7156
66	66.6713
71	72.6259
58	53.6652
84	77.8428
55	62.5995
73	74.7647
50	53.0999
58	58.5021
63	71.5055
57	62.9235
73	74.1822
62	62.0787
69	71.5811
70	71.2429
67	63.7737
22	34.4183
61	56.9664
83	77.8617
70	64.9259
57	67.0718
67	68.6168
68	64.6526
71	74.6576
73	70.0866
58	57.2641
74	65.2479
69	70.1027
76	67.6564
51	53.1281
48	46.3092
74	64.3258
65	57.9864
74	68.7669
58	61.7505
68	65.6332
55	56.2997
64	65.6608
70	66.1594
79	85.8457
63	59.9702
62	61.5523
73	67.9807

## Sheet: Fig2h
Relative frequency (%)	LensAge index for diffuse light
0.0306937	[-30,-25]
0	[-25,-20]
0.184162	[-20,-15]
1.53468	[-15,-10]
9.66851	[-10,-5]
25.5985	[-5,0]
32.5046	[0,5]
22.1301	[5,10]
6.814	[10,15]
1.16636	[15,20]
0.306937	[20,25]
0.0613874	[25,30]

## Sheet: Fig2i
Relative frequency (%)	LensAge index for slit lamp
0.0303214	[-40,-35]
0.0303214	[-35,-30]
0.151607	[-30,-25]
0.121286	[-25,-20]
0.363857	[-20,-15]
1.84961	[-15,-10]
8.76289	[-10,-5]
22.7714	[-5,0]
30.4427	[0,5]
20.8005	[5,10]
9.76349	[10,15]
3.63857	[15,20]
0.788357	[20,25]
0.363857	[25,30]
0.121286	[30,35]
0	[35,40]

## Sheet: Fig2j
20-40	40-60	≥60
11.1507	12.2277	-3.88024
25.4295	7.43479	-2.84686
0.58579	-5.56176	-4.91427
27.8276	11.0237	5.87539
1.46104	3.80262	-2.85735
-4.09053	9.06523	-4.22312
9.11351	10.9466	-1.16359
21.4117	6.81712	-8.10584
-1.27187	8.49898	2.55291
5.3131	2.2505	-7.6582
5.15818	3.08781	1.98477
7.40419	2.93419	7.62917
9.12831	13.6282	-4.8084
0.829697	7.55187	8.47616
1.06448	5.55014	-0.53484
3.02288	10.3768	1.71829
-2.939	6.81278	5.11095
2.62484	-1.68735	-4.82974
12.8464	9.3204	-4.29852
5.84576	0.883804	7.0652
3.08607	11.8589	7.75668
23.3053	7.33893	-3.27997
4.36529	6.59622	3.11343
24.9835	-1.4273	-12.0557
3.43032	-2.12832	-8.47551
0.689828	-0.34677	2.66734
4.61343	4.62647	-4.40739
-1.87945	19.4694	5.42959
7.79766	8.81545	2.89642
-2.22137	-0.606138	2.22477
1.76429	8.1724	6.54837
2.00161	6.64	15.1907
7.94286	6.03514	1.49628
21.6341	6.60756	-0.21727
5.56609	-0.66431	-3.79552
11.9104	0.216293	1.40729
9.30333	7.24904	6.2539
11.6299	7.16962	-8.9114
13.5875	2.62398	-0.05681
8.94578	-1.92266	-3.92585
12.4599	14.2635	-1.95692
6.55992	1.1019	0.624916
12.9665	4.32897	0.4242
-5.23596	-4.31225	1.57992
-2.62778	3.19737	-0.80671
-0.276323	10.9719	-6.53218
3.70592	-2.49329	5.87227
9.52478	13.0233	-1.93745
2.47334	4.41099	-2.59876
6.71373	4.9137	6.34601
6.61344	9.18944	2.28344
-3.04655	7.73034	4.68867
8.86786	-9.13949	-6.04276
	-1.64355	-6.86962
	-0.036755	0.849964
	-3.97129	-9.28728
	-6.18613	3.71648
	2.31098	-14.3555
	7.51434	-0.640604
	7.22839	3.85913
	6.50005	8.92673
	10.7207	3.06148
	-0.629524	-6.27808
	2.0597	1.15339
	9.71505	10.562
	6.54227	-1.23576
	10.1037	5.18616
	3.13095	5.2681
	9.57319	-1.32357
	23.082	-7.00495
	2.64022	-1.08978
	3.68187	0.179847
	9.26527	3.06474
	0.394848	4.78948
	4.07476	2.08577
	14.2635	4.60105
	5.31031	-10.363
	6.50182	-5.22482
	-3.42972	3.14518
	20.8108	6.75767
	6.99168	1.7566
	11.1401	-7.25721
	3.33916	-4.79125
	5.56	9.03044
	-3.17968	3.71425
	2.4023	10.2893
	7.59153	-2.4098
	0.89595	7.12204
	9.49172	8.3824
	11.2492	2.17189
	9.32319	-7.92709
	-5.25211	1.32691
	10.6521	-0.800112
	13.1631	1.14762
	4.86019	-0.88493
	10.0199	-2.05355
	8.61374	9.36123
	-2.54885	9.10891
	9.01315	-3.98766
	5.92073	0.395125
	8.6758	4.20582
	7.59684	4.66225
	5.97572	-2.42808
	1.86009	8.53851
	5.17139	2.8789
	9.47366	2.27659
	-6.24655	-1.26047
	14.5414	-6.32539
	7.00684	6.21828
	4.99301	-1.34689
	12.3558	4.42978
	0.158066	-1.9029
	5.48317	-7.96661
	2.6771	-4.93167
	10.329	4.09595
	6.59087	6.87712
	5.9561	-5.11027
	0.402344	-7.67038
	0.683176	-7.38863
	18.701	-2.74029
	-1.11866	11.2249
	7.42653	5.80225
	0.338593	5.75071
	0.053312	-1.75937
	3.09185	-0.157573
	17.6037	5.06673
	2.43783	-9.30036
	5.60423	-5.34408
	-2.383	9.25131
	12.3631	0.1994
	5.62075	-2.99095
	7.10305	5.45377
	7.86643	2.06958
	-0.020508	3.06062
	9.42434	4.85618
	2.84077	2.7388
	14.3891	-1.22237
	10.5666	5.32964
	2.29687	2.83697
	1.23552	-2.03938
	4.84175	13.0166
	4.91305	-1.63304
	8.54607	-7.20759
	11.1114	2.18358
	4.97431	2.87058
	8.24288	6.37038
	5.53421	6.41093
	8.15589	3.86303
	2.33899	7.63435
	5.62082	-1.20942
	12.2753	4.77257
	9.09966	2.61021
	13.3351	0.27004
	4.70856	2.53798
	12.3216	3.15675
	2.42038	-8.85882
	6.13664	-4.49945
	11.0738	0.183535
	4.5363	-3.22385
	7.32134	-0.72073
	18.6288	-4.81913
	-4.41937	-1.77366
	4.46325	0.46071
	1.62716	-6.51781
	15.7243	6.16146
	12.4631	6.83148
	0.982903	1.38626
	1.96852	6.67674
	8.64445	3.26951
	5.43276	-4.65729
	-2.54855	-1.43179
	2.13871	5.39382
	6.10244	10.4273
	-1.48321	3.48778
	1.32465	-1.33528
	-4.34343	2.07162
	10.0165	-3.2142
	8.37822	0.53125
	9.04673	-11.3957
	-2.83441	6.69876
	8.45172	3.84906
	8.74196	4.70991
	-3.01902	1.25214
	17.4189	-2.61085
	23.5794	-4.12716
	5.8993	11.2756
	9.43826	4.98768
	5.73044	-2.83844
	4.40721	8.6949
	7.665	-0.517822
	-2.65392	-0.802284
	0.730363	3.8371
	13.8085	1.14662
	7.08191	-1.41511
	-1.27129	3.09274
	10.1354	9.25122
	1.4393	-2.27071
	4.42459	10.0272
	10.2968	-8.38309
	5.19499	-6.74628
	3.19769	1.4429
	10.9165	0.71041
	4.32538	-1.13436
	4.93041	-1.90418
	5.69796	-5.74075
	4.65098	-0.709002
	8.04271	5.53244
	1.17544	11.2126
	11.2736	6.66251
	-5.96614	-3.18969
	2.17521	5.74626
	13.8136	18.1054
	4.99557	-2.74915
	10.5018	3.56277
	1.82301	-2.57439
	6.09893	1.18554
	10.1253	-1.03041
	3.50136	0.74873
	10.6254	5.29131
	13.1326	7.12157
	2.96598	1.87421
	-0.878056	0.15367
	7.20615	-6.04054
	4.71487	-0.160355
	1.63029	-5.165
	4.12591	2.81189
	-0.643779	3.84872
	12.9938	3.17641
	13.0183	-0.040764
	0.77855	-6.07967
	9.40408	1.92812
	9.88952	-0.550737
	-4.67554	-2.96285
	8.76005	1.87522
	0.803242	2.40212
	0.196476	0.461175
	11.9091	-3.91188
	8.78851	9.27942
	4.51567	-0.896998
	6.72031	-5.47963
	-0.829224	4.03934
	-0.826748	-7.78466
	-2.99422	2.87556
	5.84517	2.56848
	3.41931	-8.02804
	4.10004	-7.98991
	9.97312	-3.10782
	13.4385	3.30511
	10.512	8.53372
	3.07997	3.80065
	11.3228	3.13493
	6.43102	2.79394
	1.66119	5.3095
	0.89544	0.94726
	4.73141	-2.72937
	9.12099	1.11777
	8.96803	5.60537
	10.12	-2.98377
	11.7058	-1.69093
	2.52862	1.57674
	21.4849	1.90124
	0.92339	0.944157
	4.22991	-1.51892
	0.327654	-1.22537
	11.6866	7.12755
	9.40369	-3.67708
	4.91681	-7.01662
	-1.16886	1.83658
	-0.987746	2.83065
	6.78182	0.775726
	13.4556	-2.84016
	12.7857	-5.78138
	6.81781	4.36019
	2.17509	8.67169
	-1.37266	4.69351
	12.4569	4.06416
	3.20992	-0.768455
	4.82867	-8.96924
	2.00348	3.94257
	0.239872	1.42053
	13.7606	3.42268
	-3.83445	-7.22672
	3.68766	5.70363
	8.7749	-3.40266
	-7.04646	10.1313
	14.9149	4.3436
	7.76311	8.98064
	1.63506	-1.25939
	1.71608	4.15045
	7.48408	-1.39679
	-1.6257	-3.97217
	4.40765	-3.40778
	12.2242	-6.70531
	-4.64592	11.3985
	6.16531	-0.236073
	-1.40674	-0.94761
	-5.82064	-2.63493
	3.24984	11.8545
	-4.89464	-2.21895
	8.90109	-0.26912
	7.67429	7.48965
	4.03899	3.25441
	10.2555	-1.57092
	18.9142	0.986404
	7.97934	-11.6535
	5.95223	-1.20172
	2.50158	0.91904
	0.964476	-9.98665
	3.75143	-4.36601
	5.92964	-6.91505
	9.58948	-5.73976
	5.95544	4.13873
	2.18206	0.48847
	-2.10567	-2.26324
	2.08876	-3.45338
	11.4596	-4.70692
	10.2376	0.213017
	2.82534	3.73941
	15.2041	-4.86095
	0.182042	7.92101
	3.80093	2.45078
	8.08245	-5.86279
	1.79842	-8.53185
	-1.62206	-1.38653
	8.52043	-2.8786
	7.71443	7.07093
	12.4669	3.00782
	7.93282	-1.69006
	8.85277	12.0758
	8.56385	1.96063
	9.8711	0.303045
	5.78029	-0.23841
	-0.503825	-0.846935
	2.99053	-6.69077
	5.774	4.17263
	4.30259	0.46287
	7.70583	0.391107
	5.42622	-2.88813
	7.99814	-6.8099
	6.18971	-4.90387
	1.18165	5.93048
	5.07092	0.930703
	0.20941	13.5623
	-5.70083	6.68333
	15.3687	11.18
	5.86631	-0.427326
	8.9453	-4.74429
	-1.55374	5.75263
	12.4157	-6.85546
	8.03584	4.58909
	-0.37239	-6.01891
	-0.327755	-0.37886
	4.10843	1.30296
	15.2196	-0.996575
	7.42924	9.32271
	17.2709	3.42358
	6.7605	-5.09316
	6.44898	-2.84666
	5.63305	-1.67852
	3.51543	-3.92662
	7.45581	-0.32807
	-1.12781	2.87236
	5.47499	-0.676072
	1.3115	6.75835
	11.6702	-2.04256
	-0.967384	-1.00505
	-7.36122	-7.0384
	12.4572	14.641
	14.9366	-8.45978
	3.02973	2.4227
	3.07206	-0.879982
	3.18687	6.5181
	5.78654	2.79855
	8.34232	6.14554
	14.3425	3.28811
	14.2266	-2.69775
	7.25817	5.33134
	5.85306	1.34187
	7.97527	1.52206
	6.0344	0.607216
	4.55676	8.78605
	6.74071	-6.25615
	11.3619	-9.39846
	11.8776	5.42216
	-1.4803	0.58936
	10.3766	9.58164
	3.11808	-7.4047
	8.70305	3.78867
	3.60406	2.4713
	13.9815	0.03421
	5.49404	0.913562
	11.1171	-3.05799
	17.594	-4.31312
	15.3159	5.28139
	7.12827	4.17191
	6.28991	-5.2322
	0.143806	5.99796
	7.8925	12.8075
	0.66649	-2.1111
	4.70428	5.06997
	15.2797	-0.077385
	12.2133	-5.69187
	0.738255	10.0303
	1.81875	1.60989
	-1.82369	-6.55526
	7.11712	-1.30335
	-1.38177	-5.7954
	10.0638	8.65002
	0.73608	3.45384
	7.21688	0.031395
	16.7524	-7.04175
	5.6584	-5.44512
	6.66459	0.26493
	6.25428	3.34769
	-0.592945	-2.16625
	10.0992	-3.34892
	7.99565	1.26227
	-1.13612	5.12718
	5.4662	1.06963
	5.60572	10.5205
	2.19823	2.77183
	3.41175	4.53671
	-3.06808	-4.86415
	11.9928	1.55961
	-0.987156	1.71396
	17.1825	0.787817
	0.77503	-6.47081
	3.77742	-2.35906
	9.33239	7.47832
	4.21109	3.62323
	8.83317	-1.4631
	13.7428	3.90833
	4.88042	-4.60203
	10.1751	7.14336
	-6.60265	6.26914
	1.6707	2.71471
	9.24263	0.756022
	3.34907	-5.4779
	4.62491	-13.159
	9.57476	1.36045
	9.60637	7.17797
	11.3878	2.13644
	1.34214	9.27582
	8.26159	2.17538
	2.64111	-3.79026
	2.15692	3.50796
	8.67222	-3.33068
	13.8393	7.44759
	0.23865	-7.69728
	2.9295	-3.82459
	2.34377	-0.5648
	5.16997	-8.43933
	2.2679	2.75938
	-2.70086	0.6302
	11.48	6.66328
	11.5566	-2.19692
	9.7618	-1.89745
	-7.62569	-1.22388
	7.07948	1.90867
	3.17469	1.8945
	-6.86973	-5.01319
	4.00293	7.9611
	10.8266	-2.92711
	6.80728	3.97165
	5.59455	1.35786
	12.9567	-1.2171
	14.0149	5.35372
	15.6748	-29.8907
	4.49003	-1.83457
	-3.50188	-7.05324
	2.7841	10.5117
	11.0861	12.7031
	5.91062	-3.47158
	-2.92732	-0.61524
	5.9794	5.37106
	5.3208	9.54539
	0.861065	0.100808
	12.6906	13.2121
	-0.226597	4.34701
	8.03866	11.0854
	7.14076	-4.98229
	8.69942	-0.381895
	-4.4745	-5.60757
	-0.583126	3.80642
	-0.32059	2.91087
	-2.04439	-4.60307
	2.67514	2.52925
	5.39654	-7.96657
	1.69056	2.58491
	6.15394	12.4987
	9.44111	9.16332
	6.68158	5.60354
	5.33462	3.09236
	5.20339	1.62008
	0.63121	-4.02006
	5.00097	1.96548
	15.6821	-4.30576
	3.65666	0.123215
	3.89658	1.24145
	9.06511	-1.12669
	11.8232	-9.75325
	-6.17235	2.00595
	-0.866848	0.293816
	-0.99307	-6.35212
	20.522	-7.37976
	-0.058643	3.80078
	11.4827	0.183606
	3.94389	-3.71601
	-0.321541	0.1453
	8.00766	0.589187
	11.2603	7.31593
	8.42616	-2.73019
	11.1934	-5.98685
	1.21372	5.53527
	-5.50581	-4.17163
	6.17052	9.03736
	7.97927	-6.88528
	4.13653	4.48897
	8.7434	6.55638
	1.33451	0.842186
	4.07736	-1.71735
	0.075409	-0.01872
	14.7535	7.09807
	6.40253	8.8894
	3.19665	-0.50409
	-1.74048	6.85287
	10.0279	5.69557
	4.48475	-1.13774
	4.20933	4.91023
	7.11081	8.02105
	9.12888	-0.432526
	4.61263	-1.57088
	4.88474	-3.89834
	10.1182	6.34842
	9.23608	11.9559
	-1.90038	-5.04928
	6.65358	-2.53603
	9.25915	-1.24975
	2.92528	13.6593
	-0.281376	1.99878
	7.79698	-7.35852
	-4.04994	-9.1145
	-1.61343	3.61773
	-2.68445	7.00819
	-1.26035	6.15878
	5.65954	3.13475
	1.67319	-6.69436
	-7.64929	-2.49004
	-1.04358	-2.21042
	6.82569	7.34776
	0.808757	4.45399
	-2.00354	2.97154
	5.19416	2.18259
	1.69862	-5.98949
	7.16119	1.24682
	18.1003	-8.16254
	2.37757	-3.46758
	1.71186	2.1958
	4.31924	-4.42777
	-4.51483	3.50137
	-2.70005	5.08986
	14.7167	0.26735
	7.23608	-7.90974
	2.69716	-1.03749
	11.1312	7.28671
	7.08142	-5.37819
	12.9561	11.5231
	10.9758	-6.31074
	-6.77124	-7.08118
	10.4457	5.83869
	-3.00115	3.57426
	4.08007	-14.3458
	9.54744	3.06379
	2.83165	6.7383
	4.5203	5.94201
	3.12776	-4.22518
	3.36866	3.983
	12.9575	-1.42194
	2.38267	-1.59364
	4.1681	-1.03833
	9.20468	-3.90881
	8.481	2.40428
	2.42276	0.50762
	4.64735	4.1667
	19.3587	0.590785
	16.5233	-0.23457
	8.3762	9.03721
	-6.2566	-0.008717
	-0.729254	1.00683
	-0.811367	-11.3248
	4.16477	-6.14215
	-1.27268	-2.27802
	4.68307	10.5663
	6.04377	4.95203
	8.93045	3.70697
	-0.582027	1.75552
	10.3499	-11.7356
	-4.16782	13.0811
	13.8654	1.65225
	6.45414	-1.16367
	7.88227	-1.59954
	11.7301	5.37026
	-2.93724	4.00608
	-3.47579	-3.66089
	7.7503	1.87313
	10.5338	-6.82994
	6.43383	-2.9893
	5.36722	2.62323
	-0.65342	1.92898
	-3.70343	-3.24344
	-6.32943	-2.13272
	10.2898	-2.50847
	5.39427	-2.95941
	9.97693	0.643684
	8.734	-3.69656
	4.37819	15.1183
	2.33223	2.04481
	2.8169	1.72523
	1.59912	-4.08659
	12.4685	-5.22126
	3.42913	-2.7589
	0.263014	5.26715
	8.97086	0.06968
	7.5488	-4.50382
	1.26083	-1.33664
	0.67914	12.782
	1.12885	2.29619
	2.28554	-6.02181
	8.12284	2.5997
	11.6076	4.8845
	0.60366	0.667435
	4.65059	-11.7448
	7.17432	7.85628
	5.85304	3.42321
	3.04542	-7.27074
	19.3781	5.94127
	6.08956	-16.69
	0.82091	-4.12533
	3.13817	-4.01128
	-1.03634	2.94439
	4.90314	0.9975
	3.99874	-3.56691
	14.8287	-5.05184
	3.20532	-3.64579
	8.07061	1.85976
	2.00257	-0.15157
	18.0923	5.49244
	0.47913	2.69733
	16.6409	2.66536
	7.58702	1.45605
	9.94023	7.75628
	8.89136	-0.721695
	2.94498	-5.12866
	7.12605	10.3774
	2.97116	-0.511928
	2.33955	7.04958
	8.2155	7.14013
	7.46924	-9.66438
	4.11947	1.80015
	1.75911	0.48868
	-2.09201	6.00968
	5.006	-1.6296
	7.33188	-0.061542
	6.48354	1.64874
	2.68451	5.44257
	1.37163	-4.1283
	12.9496	-9.23827
	4.78278	-2.74492
	5.47152	-4.29735
	6.41702	-4.21323
	9.82938	-0.58235
	4.44546	0.18737
	8.76778	2.93453
	1.1003	15.7931
	-7.20798	4.35942
	3.38712	-6.37627
	10.1688	1.64859
	5.75577	-1.96446
	5.01909	0.17384
	-8.66058	7.53619
	-1.43329	2.1243
	9.30984	2.94738
	3.34697	0.67266
	2.23783	4.3941
	7.26645	16.0336
	2.90309	-1.17639
	11.0302	-2.03558
	0.792595	-0.671394
	-2.1941	-7.03974
	7.52392	-2.44294
	15.1555	1.33182
	2.70555	-5.68339
	8.6541	2.10539
	4.65479	2.67049
	10.7194	3.12592
	9.54207	0.900168
	-5.80294	-5.15551
	-3.90547	6.59701
	9.66071	11.7245
	5.77205	-2.61498
	11.7272	4.29065
	-0.991634	5.75653
	9.54171	1.32124
	10.0516	8.10234
	1.18771	-3.16143
	10.4786	4.14873
	3.56482	3.68562
	4.41359	-3.46282
	9.53415	-5.71272
	4.64516	2.38024
	9.11486	2.02373
	5.74301	1.87473
	11.3311	3.08509
	2.74131	-6.15907
	-1.57702	6.79163
	10.9394	5.21353
	2.94903	6.8907
	12.4455	5.63426
	2.35262	-9.53313
	3.02948	-1.23892
	-0.357964	-6.9664
	3.45541	-7.87828
	12.3314	6.58514
	2.88897	-0.738965
	8.71515	0.40199
	9.52421	-0.941855
	16.5917	-2.16695
	-5.89243	3.61581
	3.25413	5.17466
	9.51943	-2.79345
	-3.71113	4.65221
	-0.03728	7.25063
	7.17691	-2.79035
	11.6714	5.33323
	6.33184	-5.39978
	7.79248	-2.64736
	13.1623	-6.94562
	1.5855	0.978413
	9.06395	-0.165024
	3.11483	7.12952
	0.37261	7.56798
	14.876	2.60541
	-3.89305	1.27653
	3.95408	-3.78364
	-2.04277	7.00916
	6.58334	-7.33045
	10.6921	-10.5602
	0.877903	0.02098
	1.97089	6.67661
	13.7554	5.69532
	5.67813	6.37042
	-0.057156	1.27703
	6.96029	-1.27305
	0.57022	1.05985
	9.58202	-14.7419
	6.40158	-3.72459
	7.67385	-2.99667
	8.45448	6.90533
	6.3483	-3.67478
	2.27253	-5.23105
	6.09527	-6.69074
	-0.722137	2.76618
	7.43043	-2.63176
	11.7471	-2.76851
	18.935	7.36243
	-5.9281	4.72717
	4.75659	-0.9682
	9.40325	1.57586
	2.35155	-1.06643
	-0.932854	6.14972
	5.11764	0.3958
	-0.42945	5.41559
	1.7366	-0.148385
	6.52236	4.5257
	4.02518	2.74726
	9.87404	8.77174
	7.63154	0.56933
	13.7984	2.38177
	9.62449	3.25843
	4.10783	-8.06484
	1.76093	0.85884
	15.6129	1.35057
	6.62724	-0.20812
	3.78582	-5.64806
	12.3881	3.67564
	13.3664	2.46709
	4.93862	4.62277
	7.99062	0.95664
	7.16852	-7.28693
	-1.68539	-2.23722
	6.1289	5.736
	13.5693	1.8501
	8.74493	-8.69215
	9.23089	2.97627
		2.62972
		10.1481
		9.10799
		-0.39371
		2.52457
		3.03915
		0.905693
		0.2949
		6.83549
		9.95515
		1.03818
		-1.29535
		-4.72319
		-3.90906
		-0.24198
		16.6799
		1.5126
		-0.667737
		-1.05088
		-8.35619
		4.59529
		-3.27863
		8.06358
		-7.52863
		0.87316
		-0.57261
		-1.09312
		7.57199
		-11.172
		-2.8639
		2.52711
		-1.00775
		3.6749
		4.93849
		2.17455
		-5.56714
		-2.6114
		6.19305
		7.09402
		6.72375
		2.97594
		1.71298
		-5.46315
		5.46619
		-4.6509
		0.0603
		-0.970503
		6.98226
		-1.57371
		8.3522
		5.21197
		4.53066
		3.23581
		-0.18811
		4.2995
		-3.00897
		-4.35686
		5.13879
		12.6352
		-10.2439
		6.87351
		10.242
		2.78918
		1.4892
		1.40418
		-8.25391
		-3.01986
		-3.21711
		6.65364
		5.04137
		-7.87076
		-1.63625
		2.17669
		2.5791
		9.60123
		11.8051
		4.90796
		-1.51714
		6.80963
		2.96873
		12.1124
		3.19105
		-5.42923
		6.65409
		-2.95644
		-13.1721
		-0.33493
		-4.58894
		-1.99977
		6.8442
		-0.01178
		-2.36942
		5.30633
		-3.12978
		0.324875
		4.57385
		-8.11608
		-11.5657
		2.61136
		3.22276
		4.58823
		-10.1733
		-3.86008
		-3.7681
		7.2569
		-3.42168
		4.30617
		4.1127
		2.86833
		-1.89874
		-6.26415
		-3.38197
		-10.5295
		5.68495
		1.26419
		5.28394
		5.82833
		2.56473
		-8.93008
		9.59667
		1.58597
		7.10398
		-8.62913
		0.074162
		-3.51183
		-2.2932
		-3.90909
		2.0176
		0.11223
		0.77836
		3.93143
		-1.86313
		8.64474
		-4.10638
		7.3714
		-1.39753
		4.31522
		-8.82119
		2.91811
		-1.56968
		6.02241
		-3.19164
		2.79844
		-1.58801
		-3.52534
		-1.25835
		-0.895374
		-5.00336
		7.48805
		-6.26612
		0.133354
		6.98165
		4.40073
		6.73438
		4.06229
		5.77246
		1.95068
		-3.09301
		6.38991
		-3.54085
		-4.73272
		-2.26425
		-7.12061
		1.19275
		-4.81571
		-8.71281
		5.14159
		-6.894
		6.47683
		7.99673
		0.34768
		-1.35763
		-1.98599
		-4.3504
		8.70658
		6.56968
		10.0282
		4.59282
		-0.76838
		4.07004
		-6.05617
		-3.24117
		-7.4848
		-8.10684
		-2.22799
		8.80223
		-3.79083
		-2.47252
		1.80459
		-10.5849
		9.94467
		3.69798
		0.949234
		0.49037
		2.24048
		-6.71896
		2.28566
		3.01482
		-0.404685
		-0.82378
		-2.08858
		12.2277
		7.45326
		0.87015
		-0.32073
		-6.07619
		1.1576
		-1.00961
		0.872445
		6.67558
		1.4812
		-0.2461
		6.74324
		-6.02884
		1.98154
		6.45876
		0.98048
		1.03449
		-9.00982
		5.11416
		-3.81639
		-10.4132
		1.87135
		11.2661
		1.35156
		0.239174
		-2.39621
		5.26854
		3.34517
		5.01559
		4.84676
		3.70132
		4.02057
		2.59872
		8.90195
		1.06533
		1.94268
		1.85903
		11.4906
		0.27596
		-2.52348
		0.723656
		5.53458
		6.8466
		0.451535
		-1.92547
		1.65302
		-3.80941
		4.99305
		2.73108
		10.7908
		-5.17675
		-9.59745
		2.0622
		-5.90995
		5.40949
		0.81011
		0.697784
		-2.54175
		6.5043
		-3.07629
		3.09821
		3.01604
		1.51356
		5.58689
		3.95473
		2.93729
		4.38015
		9.15791
		-2.04884
		6.99019
		4.9138
		2.31439
		0.46755
		-1.49186
		1.18868
		6.78321
		2.10393
		-5.88567
		0.96476
		3.43421
		2.86945
		4.60792
		-5.69628
		0.56149
		0.085
		3.97248
		6.72977
		-3.75915
		7.05956
		-15.1842
		6.81056
		2.91261
		-7.38265
		2.53587
		5.06277
		3.54207
		-6.27807
		0.158853
		6.66332
		4.3881
		-5.73087
		6.15714
		0.76389
		9.59155
		1.06495
		2.13422
		-0.83981
		-1.3883
		7.04668
		2.89172
		-11.2129
		3.58934
		3.83396
		4.54408
		0.105587
		-4.51779
		7.97734
		0.226593
		6.17317
		-0.83521
		-6.20732
		-2.76273
		0.22605
		4.57599
		1.18203
		-7.88663
		-1.45113
		0.47974
		-2.80177
		8.83035
		7.81292
		2.83524
		1.24111
		-0.98282
		-2.16878
		-0.04038
		-4.8382
		4.50324
		5.77637
		-2.11137
		-4.28637
		2.39375
		5.2552
		-1.90715
		0.703804
		1.64671
		-1.58687
		6.82101
		1.47866
		0.23864
		4.31363
		-2.15573
		5.65921
		15.0373
		7.96223
		-1.62456
		4.10248
		5.74256
		-9.26831
		4.24302
		3.49753
		-0.656586
		-4.48977
		-0.03679
		6.25394
		0.648125
		5.63626
		-9.51473
		-6.83553
		-1.16332
		-2.88887
		-0.12395
		-3.11502
		13.4119
		0.735065
		-6.49653
		-0.370384
		2.94094
		-0.7036
		9.13623
		11.666
		-0.44415
		-2.23999
		0.34666
		6.04318
		3.84071
		6.08323
		3.07841
		-4.45289
		-7.54446
		-3.88358
		4.78376
		-16.414
		-3.16985
		3.93991
		0.651054
		-0.952774
		9.01881
		3.72221
		-1.17402
		4.86137
		6.91589
		-0.001045
		9.32058
		3.27435
		11.0269
		-4.01784
		-1.68243
		5.98689
		-4.18644
		-2.64805
		0.94228
		-1.40816
		0.11242
		0.32352
		-6.15822
		-2.51116
		2.601
		0.727615
		7.32721
		-6.30821
		-0.97446
		-10.2223
		-5.19892
		4.53574
		-4.91898
		-7.66501
		-12.1231
		6.01567
		-0.96442
		1.65094
		0.84006
		11.2896
		6.2093
		-1.47134
		10.3751
		-3.17796
		-0.35946
		0.81382
		-5.89637
		-2.72324
		-1.87739
		8.74132
		6.24376
		-1.75463
		-5.83604
		7.89825
		-1.76626
		3.29613
		0.37064
		6.58461
		7.81001
		-1.53462
		-5.80142
		-4.33655
		0.54383
		-3.93914
		-8.54301
		4.36032
		1.15076
		9.03266
		-4.85592
		9.96468
		-1.23819
		-3.71108
		6.95336
		2.27653
		3.91122
		-4.01921
		-3.15424
		-0.7454
		-6.28783
		5.68412
		4.27299
		1.59054
		1.29265
		-1.19838
		-2.63641
		1.73565
		11.882
		-5.79287
		-1.74561
		-4.77344
		-3.88422
		4.92046
		4.5656
		-1.979
		5.64345
		8.31384
		-7.48467
		-6.92532
		-1.17385
		-5.3076
		3.94434
		-7.2635
		0.33185
		-8.27002
		-11.0738
		-3.92071
		5.25867
		-6.39433
		2.02602
		0.43362
		10.3633
		8.03766
		3.96294
		5.28941
		9.05405
		-6.22356
		3.51833
		-2.17658
		3.09283
		-0.09193
		-1.63209
		3.84728
		0.590126
		-2.76756
		2.11976
		-0.46338
		2.72078
		9.65299
		-1.01887
		-5.00573
		-3.06326
		5.20959
		-3.1538
		-2.48602
		4.04028
		-4.11798
		-3.15806
		-8.48219
		11.3143
		3.13758
		0.02361
		-3.36282
		3.03787
		-1.67798
		-3.88033
		-7.94405
		5.8429
		9.98568
		6.98848
		8.55608
		4.99686
		5.39706
		-3.41539
		3.92494
		-2.18169
		2.47163
		16.3009
		8.63135
		2.68736
		-17.1591
		7.73444
		-1.30686
		-2.46858
		9.33587
		1.2915
		5.2101
		4.25862
		5.94507
		4.86642
		-9.89151
		-5.26248
		-2.10275
		-3.1471
		-0.640526
		5.20935
		-0.343215
		-2.11428
		2.82414
		-11.4031
		-6.66944
		4.25496
		2.27146
		6.2126
		-8.38407
		1.12629
		7.23743
		-5.3772
		11.6859
		5.274
		4.13767
		-1.0207
		3.36046
		8.90739
		-6.14331
		6.63353
		-0.02732
		-9.31541
		-6.8102
		0.983248
		-6.62685
		-3.65754
		8.34791
		-2.82607
		2.14561
		4.50777
		8.07237
		3.83601
		4.54272
		0.62337
		6.775
		-0.11224
		5.36415
		-2.33781
		-14.7347
		8.70036
		2.37465
		-14.7022
		7.77169
		-6.07406
		3.03803
		-3.49406
		0.80854
		10.1462
		0.481876
		3.80506
		1.85194
		7.87479
		3.59213
		5.34354
		-0.42392
		-2.60042
		4.50559
		-7.49312
		1.73154
		3.81602
		9.31541
		3.9785
		6.56389
		5.41826
		5.75289
		-2.07082
		9.04376
		3.7037
		2.77117
		-14.6233
		6.02354
		-5.28162
		1.00527
		12.1067
		8.50037
		-2.86184
		10.0279
		-4.29365
		1.00159
		10.6768
		-3.23054
		2.78706
		-1.68308
		-8.90329
		1.56576
		-2.93918
		-3.82191
		-0.96923
		-5.05524
		7.9372
		-9.51851
		1.35371
		1.07407
		0.654757
		3.48495
		7.18173
		0.416955
		-1.07013
		8.93871
		4.16578
		0.802527
		5.18611
		-7.52248
		-3.43436
		-0.549934
		-4.93964
		-1.1703
		-0.747784
		-5.12835
		-3.84112
		-14.2071
		-6.01057
		7.70393
		-1.44583
		4.08457
		0.406593
		6.18353
		-1.79248
		-4.05112
		4.94661
		4.5966
		-0.02882
		4.53546
		-4.1158
		7.46845
		-3.68527
		-8.11825
		1.1339
		-7.35975
		6.90967
		0.74743
		3.8299
		-4.12273
		4.64847
		6.44561
		4.54759
		-7.87453
		12.8615
		6.12676
		-6.74741
		2.26153
		-0.35489
		4.6254
		12.6338
		9.76218
		-1.3056
		-0.03195
		4.69587
		3.13156
		1.52409
		3.92139
		7.6078
		1.79955
		-2.04204
		-0.110192
		8.30081
		-1.16586
		1.54375
		0.64017
		3.86845
		3.31371
		6.32028
		-0.18239
		1.73385
		0.46781
		11.5553
		-10.2983
		-7.0864
		-1.02965
		-4.63371
		-5.15022
		-6.45514
		2.70586
		1.91307
		1.3763
		2.00442
		-0.913288
		7.75415
		-1.45487
		-0.87745
		-12.6722
		-2.84234
		0.436455
		-0.585951
		-4.49226
		-3.78713
		-2.69353
		1.29232
		-0.015915
		-5.34849
		-0.4218
		3.86612
		1.65352
		-7.18806
		-3.1221
		11.6976
		9.97115
		0.157194
		7.18518
		0.234036
		3.0865
		-1.88664
		-8.25765
		-1.85516
		-5.44261
		8.27536
		3.19668
		-1.67868
		4.41066
		-4.17363
		0.707306
		-1.67104
		-8.60802
		-0.775894
		7.24417
		-3.90221
		-1.5958
		-8.75555
		-3.91145
		0.646687
		8.1868
		4.70337
		-2.79
		-2.76835
		-2.89912
		7.89821
		-3.02847
		3.01367
		2.06177
		-0.74578
		-4.51938
		9.37556
		-4.29659
		2.92814
		4.36959
		6.98379
		-11.2757
		5.68528
		-6.03652
		-3.15971
		-1.5758
		6.51149
		-0.308925
		10.8807
		-4.04497
		0.08121
		-1.94943
		1.4326
		-2.39275
		1.45314
		7.83214
		-2.38283
		-7.03655
		8.53119
		1.65473
		-4.22534
		-2.94227
		-1.1664
		7.18574
		-11.6288
		4.28558
		9.9923
		-3.35776
		8.33929
		-3.58607
		-3.77415
		-4.78938
		4.99014
		-5.38054
		6.63338
		2.52515
		-2.43146
		-0.724785
		4.94402
		0.040195
		-2.66927
		7.90429
		-2.33054
		-3.72671
		6.4801
		-5.8586
		6.65233
		0.122856
		0.07419
		8.29274
		4.1308
		-2.99679
		6.67625
		1.36571
		0.438213
		8.192
		-2.9655
		4.55176
		-8.36495
		0.7849
		3.92094
		-5.08641
		-5.53026
		7.48252
		9.75572
		-4.63231
		11.9103
		-8.06036
		2.00865
		7.76556
		-4.13474
		-5.67413
		-8.2947
		-3.07533
		1.76319
		-1.65547
		7.86042
		-1.27245
		7.53021
		3.6469
		5.57494
		3.84262
		-0.54458
		-4.70268
		2.83429
		8.36977
		12.3942
		-0.39605
		10.488
		5.65054
		-6.72541
		4.15479
		-9.22459
		-5.31154
		1.10339
		-5.36033
		1.9747
		-3.87502
		-2.50409
		-3.01239
		-0.864277
		3.29353
		7.63403
		-2.03286
		-2.42924
		-0.589005
		-7.28427
		-10.1669
		2.30839
		0.172646
		-1.05106
		4.19069
		-4.16538
		1.9204
		0.57031
		0.286262
		-2.83493
		1.37932
		-4.37366
		-8.04957
		1.42157
		9.2294
		7.34021
		-2.30835
		-8.12234
		10.3828
		1.30924
		0.66835
		3.17915
		-1.84766
		0.4556
		0.25558
		4.32378
		-1.9182
		-6.16452
		2.74771
		1.12725
		7.78796
		5.91675
		-5.69392
		3.008
		-0.95407
		4.87391
		3.61316
		-10.9051
		1.20574
		-2.97451
		-3.20396
		-3.11354
		-2.13647
		4.98077
		-0.90976
		-3.66047
		8.51282
		0.04642
		-0.13926
		-2.42029
		9.23889
		0.774864
		-6.65943
		3.92939
		-1.07422
		-3.62037
		1.6455
		-2.00593
		-1.33839
		6.13724
		-2.73856
		3.47245
		6.84213
		-2.90171
		7.94223
		4.22386
		-1.92963
		0.547935
		-2.10872
		6.92569
		5.38292
		4.90097
		-4.26453
		1.09302
		11.6209
		1.7761
		9.05741
		3.28482
		0.363813
		0.903558
		-0.927757
		11.819
		7.35168
		-1.61255
		-4.53823
		-9.47412
		7.13127
		7.48354
		3.82745
		-4.62928
		-3.22866
		-0.39225
		-1.20158
		7.75194
		-1.75149
		-6.74289
		5.58014
		1.06504
		-3.97993
		7.57556
		2.96494
		-4.6128
		-12.1824
		3.95429
		2.5433
		-10.1525
		4.59987
		2.65741
		3.75997
		-2.68168
		-2.24833
		1.53178
		10.166
		7.79389
		-7.02009
		-0.95797
		-8.70707
		1.43222
		-2.84718
		4.43546
		0.83905
		5.53438
		4.56121
		4.7605
		4.16897
		3.51403
		-4.79528
		9.53395
		-2.42439
		-5.67928
		-7.73357
		4.39802
		5.48922
		-4.10159
		-4.81558
		7.5574
		2.95802
		-0.258064
		1.39932
		-5.25405
		4.1725
		-2.52648
		1.18056
		5.62072
		2.2326
		-10.533
		-8.6965
		7.47493
		-4.23527
		-12.6383
		-12.0357
		1.15646
		-3.49522
		9.08069
		1.47027
		0.613853
		-6.90544
		-0.35541
		-3.34143
		6.89347
		2.77478
		-4.67917
		6.27657
		4.89649
		-10.6525
		2.63365
		14.6283
		3.06047
		-6.37664
		-1.32666
		-9.11751
		11.84
		-4.19025
		1.90366
		-8.05204
		9.0823
		3.05036
		5.70428
		-0.957993
		2.75801
		-3.64024
		0.74571
		-2.15742
		-4.639
		-4.50241
		1.16216
		2.74497
		3.87501
		-6.43527
		7.71907
		2.03253
		-4.93691
		6.95884
		-4.12078
		-6.16492
		3.64348
		-0.06012
		-4.98177
		-6.02202
		10.1338
		-5.04985
		-2.87355
		-0.254122
		-12.7406
		-2.51068
		7.48954
		-2.23652
		-3.47942
		-3.53518
		1.10316
		1.92563
		1.22935
		8.8692
		3.48823
		-2.67017
		-1.60597
		-2.13365
		-1.34905
		-8.49921
		4.00324
		-3.16289
		-0.44414
		-8.06519
		-0.726265
		-2.38208
		0.23437
		0.66839
		-4.66322
		-6.20784
		-0.266055
		4.08277
		2.48737
		7.22869
		10.2567
		-6.58203
		7.45218
		-8.48221
		-5.17503
		-9.77131
		-4.59361
		0.441475
		2.29263
		3.65598
		5.50861
		-1.03634
		-2.84498
		7.3412
		-4.46401
		7.78376
		6.79482
		1.93396
		8.21889
		2.31201
		-0.30444
		1.77204
		-1.95411
		-7.5471
		6.97091
		-2.64233
		1.63548
		-1.34075
		1.19849
		-4.22613
		6.13524
		4.99015
		-7.99301
		0.519355
		-1.84988
		8.63559
		-3.01819
		4.68383
		-5.07988
		-4.2992
		5.02806
		-5.45557
		-0.239
		7.8595
		9.67764
		-5.57021
		1.02074
		-2.43276
		6.57258
		5.42412
		-0.098465
		3.76299
		-3.05161
		1.18861
		1.3512
		6.79413
		-0.49686
		5.4916
		-3.4764
		-9.13849
		2.44233
[truncated: 412 more rows]

## Sheet: Fig2k
Female	Male
7.43479	12.2277
-2.84686	-3.88024
-2.85735	-4.91427
-4.22312	-5.56176
-1.16359	5.87539
2.55291	11.0237
-7.6582	-8.10584
1.98477	3.80262
8.47616	9.06523
-0.53484	7.62917
5.11095	-4.8084
-4.82974	10.9466
-4.29852	1.71829
7.75668	6.81712
-3.27997	7.0652
3.11343	8.49898
2.2505	-12.0557
2.66734	-8.47551
-4.40739	2.89642
5.42959	2.22477
6.54837	3.08781
7.55187	11.1507
-0.21727	15.1907
-3.79552	1.49628
1.40729	2.93419
6.2539	13.6282
-8.9114	5.55014
-0.05681	-0.80671
-3.92585	5.87227
-1.95692	2.28344
0.624916	-6.86962
0.4242	3.71648
1.57992	6.81278
-6.53218	-1.68735
-1.93745	9.3204
-2.59876	-14.3555
6.34601	3.85913
4.68867	6.59622
-6.04276	-1.4273
10.3768	1.15339
0.849964	10.562
-9.28728	8.81545
0.883804	-1.32357
11.8589	-7.00495
-0.640604	-1.08978
25.4295	0.179847
8.92673	3.06474
7.33893	4.78948
3.06148	2.08577
-6.27808	3.14518
-2.12832	7.24904
-0.34677	-7.25721
-1.23576	7.16962
4.62647	10.2893
19.4694	-2.4098
5.18616	2.62398
-0.606138	8.3824
8.1724	1.1019
5.2681	2.17189
6.64	4.32897
6.03514	-0.800112
6.60756	-0.88493
-0.66431	-2.05355
4.60105	9.36123
-10.363	9.10891
-5.22482	10.9719
0.216293	-2.42808
6.75767	8.53851
1.7566	2.8789
-4.79125	2.27659
9.03044	-1.9029
3.71425	-7.96661
-1.92266	13.0233
14.2635	-4.93167
7.12204	4.09595
-7.92709	-5.11027
1.32691	-7.38863
1.14762	4.9137
0.58579	9.18944
-4.31225	27.8276
-3.98766	5.75071
0.395125	-1.75937
4.20582	-0.157573
3.19737	5.06673
4.66225	0.1994
-1.26047	-2.99095
-6.32539	3.06062
-2.49329	7.73034
6.21828	4.85618
-1.34689	2.7388
4.42978	-1.22237
4.41099	2.83697
6.87712	-1.64355
-7.67038	-2.03938
-2.74029	-7.20759
11.2249	-0.036755
5.80225	6.37038
-9.30036	-1.20942
-5.34408	4.77257
9.25131	2.61021
5.45377	0.27004
2.06958	-3.97129
-9.13949	-6.18613
5.32964	2.31098
13.0166	7.51434
-1.63304	7.22839
2.18358	6.16146
2.87058	1.38626
6.41093	3.48778
3.86303	2.07162
7.63435	0.53125
2.53798	10.7207
3.15675	-0.629524
-8.85882	2.0597
-4.49945	-2.61085
0.183535	1.46104
-3.22385	-4.12716
-0.72073	11.2756
-4.81913	4.98768
-1.77366	8.6949
0.46071	-0.802284
6.50005	1.14662
-6.51781	10.1037
6.83148	-1.41511
6.67674	-2.27071
3.26951	-6.74628
-4.65729	3.13095
-1.43179	-1.13436
5.39382	5.74626
10.4273	3.56277
-1.33528	-2.57439
-3.2142	9.57319
-11.3957	1.18554
6.69876	2.64022
3.84906	-1.03041
4.70991	5.29131
1.25214	1.87421
9.71505	-0.160355
6.54227	3.17641
-2.83844	-0.040764
-0.517822	1.92812
3.8371	-0.550737
3.09274	9.26527
9.25122	0.394848
10.0272	4.07476
-8.38309	14.2635
1.4429	-4.09053
0.71041	-3.91188
-1.90418	-0.896998
-5.74075	-7.78466
-0.709002	8.53372
5.53244	3.13493
11.2126	2.79394
6.66251	0.94726
-3.18969	20.8108
18.1054	5.60537
-2.74915	-2.98377
23.082	1.90124
0.74873	5.56
7.12157	-1.22537
0.15367	7.12755
-6.04054	-3.67708
3.68187	-3.17968
-5.165	-7.01662
2.81189	8.67169
3.84872	-0.768455
-6.07967	-7.22672
-2.96285	-3.40266
1.87522	4.15045
2.40212	-3.40778
0.461175	9.32319
5.31031	-5.25211
9.27942	-0.236073
6.50182	11.8545
-5.47963	-2.21895
4.03934	3.25441
2.87556	-1.57092
2.56848	0.986404
-8.02804	-11.6535
-7.98991	0.91904
-3.10782	-9.98665
3.30511	4.86019
3.80065	10.0199
-3.42972	8.61374
5.3095	0.48847
-2.72937	0.213017
1.11777	7.92101
6.99168	9.01315
-1.69093	5.92073
11.1401	8.6758
1.57674	-2.8786
0.944157	7.07093
-1.51892	7.59684
3.33916	12.0758
2.4023	1.96063
1.83658	-0.23841
2.83065	-6.69077
0.775726	-6.8099
7.59153	5.93048
-2.84016	1.86009
-5.78138	5.17139
4.36019	5.75263
4.69351	-6.85546
4.06416	-0.996575
-8.96924	3.42358
3.94257	-5.09316
1.42053	-1.67852
0.89595	-3.92662
9.49172	-6.24655
3.42268	6.75835
5.70363	14.5414
10.1313	7.00684
4.3436	-1.00505
8.98064	14.641
-1.25939	-8.45978
-1.39679	2.4227
11.2492	12.3558
-3.97217	1.34187
-6.70531	5.48317
11.3985	1.52206
-0.94761	8.78605
-2.63493	-6.25615
10.6521	-9.39846
-0.26912	10.329
13.1631	9.58164
7.48965	-7.4047
-1.20172	3.78867
-4.36601	2.4713
-6.91505	0.913562
-5.73976	5.28139
4.13873	-5.2322
-2.26324	-2.1111
-3.45338	-0.077385
-4.70692	10.0303
3.73941	1.60989
-4.86095	0.683176
-2.54885	18.701
2.45078	-6.55526
-5.86279	-1.30335
-8.53185	-1.11866
-1.38653	-5.7954
3.00782	8.65002
-1.69006	7.42653
0.303045	-7.04175
-0.846935	3.34769
4.17263	10.5205
0.46287	21.4117
0.391107	-2.383
5.97572	1.55961
-2.88813	12.3631
-4.90387	-1.4631
0.930703	7.14336
13.5623	7.10305
6.68333	7.86643
9.47366	2.71471
11.18	2.84077
-0.427326	14.3891
-4.74429	2.29687
4.58909	7.17797
-6.01891	9.27582
-0.37886	2.17538
1.30296	-7.69728
9.32271	1.23552
-2.84666	2.75938
-0.32807	0.6302
2.87236	-2.19692
-0.676072	8.54607
-2.04256	-5.01319
-7.0384	-2.92711
4.99301	11.1114
-0.879982	-3.47158
6.5181	8.24288
2.79855	5.37106
6.14554	13.2121
3.28811	8.15589
-2.69775	-0.381895
5.33134	-5.60757
0.158066	2.91087
0.607216	2.52925
2.6771	5.60354
5.42216	9.09966
0.58936	-4.02006
6.59087	1.96548
0.03421	-4.30576
-3.05799	-1.12669
-4.31312	0.293816
4.17191	3.80078
5.99796	0.183606
12.8075	13.3351
5.9561	4.70856
5.06997	7.31593
-5.69187	12.3216
0.402344	-2.73019
9.11351	2.42038
3.45384	6.13664
0.031395	-5.98685
0.338593	5.53527
-5.44512	11.0738
0.053312	4.48897
0.26493	0.842186
3.09185	-1.71735
17.6037	-0.01872
2.43783	7.32134
-2.16625	7.09807
-3.34892	8.8894
1.26227	18.6288
5.12718	-0.50409
1.06963	-1.13774
5.60423	8.02105
2.77183	1.62716
4.53671	-0.432526
-4.86415	15.7243
1.71396	11.9559
0.787817	-5.04928
5.62075	12.4631
-6.47081	1.99878
-2.35906	-7.35852
7.47832	3.61773
3.62323	7.00819
3.90833	5.43276
-4.60203	-2.54855
6.26914	2.13871
-0.020508	6.10244
0.756022	-2.49004
9.42434	-2.21042
-5.4779	4.45399
-13.159	2.97154
10.5666	2.18259
1.36045	-4.42777
2.13644	3.50137
-3.79026	5.08986
3.50796	-7.90974
-3.33068	7.28671
7.44759	11.5231
-3.82459	10.0165
-0.5648	9.04673
-8.43933	3.06379
4.84175	6.7383
6.66328	-4.22518
-1.89745	-1.42194
-1.22388	-2.83441
1.90867	0.590785
1.8945	8.74196
4.91305	9.03721
7.9611	-0.008717
3.97165	-11.3248
1.35786	10.5663
-1.27187	3.70697
-1.2171	1.75552
5.35372	13.0811
-29.8907	5.73044
-1.83457	4.40721
-7.05324	-1.59954
4.97431	7.665
10.5117	4.00608
12.7031	-3.66089
-0.61524	1.87313
5.53421	1.92898
9.54539	13.8085
0.100808	-2.13272
4.34701	-1.27129
11.0854	10.1354
-4.98229	-3.69656
2.33899	15.1183
3.80642	2.04481
-4.60307	1.72523
-7.96657	4.42459
5.62082	-2.7589
2.58491	0.06968
12.4987	-6.02181
9.16332	4.8845
3.09236	0.667435
1.62008	-16.69
12.2753	-4.01128
0.123215	5.15818
1.24145	7.40419
-9.75325	5.49244
2.00595	7.75628
-6.35212	-0.721695
-7.37976	-5.12866
-3.71601	-9.66438
0.1453	1.80015
0.589187	10.9165
-4.17163	0.48868
9.03736	4.32538
-6.88528	6.00968
6.55638	-0.061542
4.5363	5.44257
-4.41937	-2.74492
6.85287	-4.21323
4.46325	4.65098
5.69557	-6.37627
4.91023	8.04271
-1.57088	1.64859
-3.89834	-1.96446
6.34842	7.53619
-2.53603	4.3941
0.982903	16.0336
1.96852	9.12831
-1.24975	-2.03558
13.6593	-0.671394
-9.1145	1.17544
8.64445	-2.44294
6.15878	11.2736
3.13475	2.10539
-6.69436	-2.61498
-1.48321	4.29065
7.34776	5.75653
-5.98949	2.17521
1.32465	13.8136
1.24682	1.82301
-8.16254	6.09893
-3.46758	6.79163
2.1958	6.8907
5.3131	5.63426
0.26735	-9.53313
-1.03749	2.96598
-5.37819	-0.738965
-4.34343	3.61581
-6.31074	-0.878056
-7.08118	7.20615
8.37822	7.25063
5.83869	-2.79035
3.57426	-2.64736
-14.3458	4.71487
5.94201	-0.165024
3.983	7.56798
-1.59364	1.63029
-1.03833	7.00916
-3.90881	-7.33045
2.40428	0.02098
0.50762	12.9938
4.1667	13.0183
8.45172	-1.27305
-0.23457	1.05985
1.00683	-14.7419
-6.14215	-3.72459
-3.01902	-2.99667
-2.27802	0.77855
17.4189	6.90533
4.95203	8.76005
23.5794	-2.63176
5.8993	0.803242
-11.7356	7.36243
1.65225	0.196476
9.43826	1.57586
-1.16367	-1.06643
5.37026	0.3958
-6.82994	8.78851
-2.65392	2.74726
-2.9893	8.77174
0.730363	2.38177
2.62323	0.85884
-3.24344	1.35057
7.08191	-7.28693
-2.50847	-2.23722
-2.95941	-8.69215
0.643684	2.97627
1.4393	2.62972
-4.08659	10.1481
-5.22126	-0.39371
5.26715	-0.826748
-4.50382	6.83549
-1.33664	9.95515
12.782	-2.99422
2.29619	4.59529
2.5997	5.84517
-11.7448	4.10004
10.2968	0.87316
7.85628	-0.57261
3.42321	-1.09312
-7.27074	7.57199
5.94127	2.52711
-4.12533	13.4385
5.19499	-1.00775
2.94439	2.17455
0.9975	-5.56714
-3.56691	10.512
-5.05184	2.97594
-3.64579	1.71298
1.85976	11.3228
-0.15157	1.66119
3.19769	-4.6509
2.69733	-0.970503
2.66536	4.53066
1.45605	3.23581
10.3774	-0.18811
-0.511928	5.13879
7.04958	-10.2439
7.14013	10.12
4.93041	11.7058
-1.6296	6.87351
1.64874	10.242
-4.1283	2.52862
-9.23827	21.4849
-4.29735	1.40418
-0.58235	0.92339
0.18737	4.22991
2.93453	-3.01986
15.7931	-3.21711
5.69796	0.327654
4.35942	11.6866
0.17384	5.04137
2.1243	-7.87076
2.94738	9.40369
0.67266	9.60123
-1.17639	-1.16886
-7.03974	-0.987746
1.33182	13.4556
-5.68339	12.7857
-5.96614	-5.42923
2.67049	2.17509
3.12592	12.4569
0.900168	3.20992
-5.15551	-4.58894
6.59701	-1.99977
11.7245	4.82867
1.32124	0.239872
8.10234	-3.83445
-3.16143	0.324875
4.14873	3.68766
3.68562	4.57385
4.99557	-7.04646
10.5018	-3.86008
-3.46282	14.9149
-5.71272	-3.7681
2.38024	7.2569
2.02373	4.30617
1.87473	7.76311
3.08509	1.63506
-6.15907	2.86833
5.21353	-3.38197
10.1253	-1.6257
3.50136	12.2242
10.6254	-8.93008
13.1326	-8.62913
-1.23892	0.074162
-6.9664	0.77836
-7.87828	3.93143
6.58514	8.64474
0.40199	-5.82064
-0.941855	-1.56968
-2.16695	-1.58801
5.17466	-3.52534
-2.79345	-4.89464
4.65221	8.90109
5.33323	6.98165
-5.39978	1.06448
-6.94562	6.73438
0.978413	4.06229
7.12952	1.95068
2.60541	6.38991
1.27653	-7.12061
-3.78364	10.2555
4.12591	-4.81571
-10.5602	-8.71281
6.67661	18.9142
-0.643779	-6.894
5.69532	7.99673
6.37042	5.95223
1.27703	-1.98599
9.40408	8.70658
9.88952	6.56968
-3.67478	10.0282
-4.67554	-0.76838
-5.23105	-3.24117
-6.69074	-7.4848
2.76618	-10.5849
-2.76851	9.94467
4.72717	3.69798
-0.9682	0.949234
6.14972	0.49037
11.9091	2.28566
5.41559	-0.404685
4.51567	-0.82378
-0.148385	10.2376
4.5257	15.2041
0.829697	0.87015
0.56933	0.182042
3.25843	0.872445
-8.06484	1.79842
6.72031	-1.62206
-0.20812	-0.2461
-5.64806	-6.02884
3.67564	6.45876
2.46709	-9.00982
4.62277	8.52043
0.95664	12.4669
5.736	-3.81639
1.8501	7.93282
9.10799	8.56385
-0.829224	5.26854
2.52457	4.84676
3.03915	3.70132
0.905693	8.90195
0.2949	4.30259
1.03818	1.06533
-1.29535	-2.52348
-4.72319	3.02288
-3.90906	0.451535
-0.24198	7.70583
16.6799	-2.939
1.5126	4.99305
-0.667737	-9.59745
-1.05088	2.0622
-8.35619	2.62484
-3.27863	1.18165
8.06358	5.40949
-7.52863	12.8464
3.41931	0.20941
-11.172	3.01604
-2.8639	1.51356
9.97312	5.58689
3.6749	9.15791
4.93849	0.46755
-2.6114	1.18868
6.19305	6.78321
7.09402	4.60792
3.07997	-5.70083
6.72375	-5.69628
-5.46315	3.97248
5.46619	8.9453
6.43102	-15.1842
0.0603	-1.55374
6.98226	12.4157
-1.57371	-0.37239
8.3522	5.06277
5.21197	6.66332
0.89544	6.15714
4.2995	23.3053
-3.00897	0.76389
4.73141	7.42924
9.12099	9.59155
-4.35686	4.36529
8.96803	24.9835
12.6352	-11.2129
2.78918	3.58934
1.4892	3.83396
-8.25391	6.7605
6.65364	5.63305
-1.63625	3.51543
4.91681	0.105587
2.17669	-4.51779
2.5791	7.97734
11.8051	0.226593
6.78182	6.17317
4.90796	-7.88663
-1.51714	-0.967384
6.80963	8.83035
2.96873	1.24111
12.1124	4.50324
3.19105	5.77637
6.81781	-2.11137
-1.37266	-4.28637
6.65409	2.39375
-2.95644	0.703804
-13.1721	1.64671
-0.33493	-1.58687
6.8442	0.23864
-0.01178	4.31363
-2.36942	-2.15573
5.30633	7.96223
2.00348	3.07206
13.7606	5.74256
-3.12978	0.648125
-8.11608	3.18687
8.7749	5.63626
-11.5657	5.78654
2.61136	-1.16332
3.22276	-2.88887
4.58823	3.43032
-10.1733	-0.12395
-3.42168	-3.11502
4.1127	13.4119
1.71608	0.735065
-1.89874	14.3425
-6.26415	-0.7036
-10.5295	9.13623
7.48408	11.666
5.68495	0.34666
1.26419	-4.45289
5.28394	14.2266
4.40765	-7.54446
5.82833	-3.88358
2.56473	7.25817
9.59667	4.78376
1.58597	5.85306
7.10398	-16.414
-4.64592	-3.16985
-3.51183	7.97527
-2.2932	9.01881
-3.90909	4.86137
2.0176	6.91589
0.11223	3.27435
6.16531	4.55676
-1.86313	6.74071
-1.40674	11.0269
-4.10638	-4.01784
3.24984	-4.18644
7.3714	-2.64805
-1.39753	0.94228
4.31522	11.8776
-8.82119	0.32352
2.91811	0.727615
6.02241	8.70305
-3.19164	-5.19892
2.79844	13.9815
-1.25835	-4.91898
-0.895374	-7.66501
-5.00336	5.49404
7.48805	11.1171
-6.26612	11.2896
0.133354	15.3159
4.40073	-0.35946
7.67429	7.12827
4.03899	6.28991
5.77246	8.74132
-3.09301	6.24376
-3.54085	-5.83604
-4.73272	7.89825
-2.26425	-1.76626
1.19275	3.29613
5.14159	7.8925
6.47683	0.37064
7.97934	6.58461
0.34768	-1.53462
-1.35763	-5.80142
2.50158	0.66649
0.964476	-3.93914
-4.3504	-8.54301
4.59282	15.2797
4.07004	-4.85592
3.75143	0.738255
-6.05617	1.81875
-8.10684	9.96468
-2.22799	7.11712
8.80223	6.95336
5.92964	-1.38177
9.58948	2.27653
-3.79083	3.91122
-2.47252	-3.15424
1.80459	10.0638
5.95544	-0.7454
2.18206	7.21688
2.24048	4.27299
-6.71896	1.59054
-2.10567	-2.63641
3.01482	1.73565
-2.08858	-0.592945
12.2277	-1.17385
7.45326	-11.0738
2.08876	7.99565
11.4596	-3.92071
2.82534	-1.13612
-0.32073	5.4662
-6.07619	5.25867
1.1576	5.60572
-1.00961	3.41175
3.80093	8.03766
8.08245	5.28941
6.67558	9.05405
1.4812	-6.22356
6.74324	3.51833
1.98154	-3.06808
0.98048	3.09283
1.03449	11.9928
5.11416	3.84728
7.71443	2.11976
-10.4132	2.72078
1.87135	9.65299
11.2661	17.1825
1.35156	-1.01887
0.239174	-5.00573
8.85277	-2.22137
-2.39621	-3.15806
9.8711	3.77742
3.34517	9.33239
5.01559	11.3143
5.78029	8.83317
-0.503825	13.7428
4.02057	-3.36282
2.99053	10.1751
2.59872	3.03787
5.774	-1.67798
1.94268	9.98568
1.85903	6.98848
11.4906	9.24263
0.27596	5.39706
0.723656	3.92494
5.53458	-2.18169
6.8466	2.47163
-1.92547	16.3009
5.42622	-17.1591
1.65302	7.73444
-3.80941	-2.46858
2.73108	9.33587
10.7908	4.25862
7.99814	4.86642
6.18971	11.3878
-5.17675	1.34214
-5.90995	-3.1471
0.81011	5.20935
5.07092	2.64111
0.697784	2.82414
5.84576	4.25496
-2.54175	8.67222
6.5043	-8.38407
-3.07629	7.23743
3.09821	13.8393
3.95473	4.13767
2.93729	8.90739
4.38015	-6.14331
-2.04884	-0.02732
6.99019	-9.31541
4.9138	-6.62685
2.31439	11.5566
-1.49186	-3.65754
2.10393	8.34791
-5.88567	8.07237
0.96476	6.775
3.43421	-0.11224
2.86945	9.7618
0.56149	-14.7347
0.085	8.70036
6.72977	-7.62569
15.3687	2.37465
-3.75915	-14.7022
5.86631	7.07948
7.05956	3.17469
6.81056	3.03803
3.08607	4.00293
2.91261	0.80854
8.03584	10.1462
-7.38265	6.80728
2.53587	1.85194
3.54207	-0.42392
-6.27807	12.9567
-0.327755	1.73154
0.158853	-3.50188
4.10843	6.56389
4.3881	5.41826
-5.73087	5.75289
15.2196	2.7841
1.06495	9.04376
2.13422	12.1067
-0.83981	-2.86184
-1.3883	10.6768
7.04668	5.91062
2.89172	2.00161
17.2709	-8.90329
6.44898	-2.92732
4.54408	-2.93918
-0.83521	-0.96923
7.45581	-5.05524
-6.20732	7.9372
-1.12781	-9.51851
-2.76273	0.861065
5.47499	0.654757
1.3115	7.18173
0.22605	0.416955
4.57599	12.6906
1.18203	8.93871
11.6702	-0.226597
-1.45113	5.18611
0.47974	-7.52248
-2.80177	7.94286
7.81292	-0.549934
2.83524	-4.93964
-0.98282	-5.12835
-2.16878	-3.84112
-0.04038	-14.2071
-4.8382	-0.583126
-7.36122	7.70393
5.2552	-1.44583
-1.90715	0.406593
12.4572	6.18353
6.82101	-2.04439
14.9366	21.6341
1.47866	-4.05112
5.65921	2.67514
15.0373	4.94661
3.02973	1.69056
-1.62456	6.15394
4.10248	-8.11825
-9.26831	1.1339
4.24302	9.44111
3.49753	5.33462
-0.656586	4.64847
-4.48977	6.44561
-0.03679	0.63121
6.25394	-7.87453
-9.51473	12.8615
-6.83553	6.12676
8.34232	-6.74741
-6.49653	-0.35489
-0.370384	12.6338
2.94094	-0.03195
-0.44415	4.69587
-2.23999	3.13156
6.04318	3.65666
3.84071	11.8232
6.08323	-2.04204
3.07841	8.30081
3.93991	1.54375
0.651054	3.31371
-0.952774	6.32028
6.0344	1.73385
3.72221	2.00442
-1.17402	20.522
-0.001045	-0.87745
9.32058	-12.6722
-1.68243	-0.058643
5.98689	-0.585951
-1.40816	-2.69353
11.3619	-0.015915
0.11242	11.4827
-6.15822	5.56609
-2.51116	3.86612
-1.4803	11.6976
10.3766	0.157194
2.601	3.0865
3.11808	-1.88664
7.32721	-8.25765
-6.30821	-1.85516
-0.97446	3.19668
-10.2223	-4.17363
3.60406	0.707306
4.53574	-8.60802
-12.1231	-3.90221
6.01567	-1.5958
0.689828	8.00766
-0.96442	0.646687
1.65094	4.70337
17.594	-2.79
0.84006	2.06177
6.2093	-4.29659
-1.47134	6.98379
10.3751	11.9104
-3.17796	-6.03652
0.81382	-3.15971
-5.89637	8.42616
-2.72324	6.51149
-1.87739	10.8807
-1.75463	1.4326
0.143806	-2.39275
7.81001	1.21372
-4.33655	7.83214
0.54383	-2.38283
4.70428	-5.50581
4.61343	-7.03655
4.36032	1.65473
1.15076	-4.22534
-1.87945	-1.1664
9.03266	7.18574
12.2133	7.97927
-1.82369	4.28558
-1.23819	4.13653
-3.71108	-3.35776
-4.01921	8.33929
0.73608	-3.58607
-6.28783	4.99014
5.68412	8.7434
1.29265	-0.724785
16.7524	4.94402
-1.19838	1.33451
5.6584	13.5875
11.882	14.7535
-5.79287	6.40253
-1.74561	3.19665
-4.77344	-1.74048
-3.88422	4.48475
4.92046	0.07419
4.5656	8.29274
-1.979	4.1308
5.64345	7.11081
8.31384	9.12888
6.66459	6.67625
6.25428	0.438213
-7.48467	-2.9655
10.0992	4.61263
-6.92532	4.88474
-5.3076	3.92094
3.94434	9.23608
-7.2635	-1.90038
7.79766	-5.53026
0.33185	-4.63231
-8.27002	2.92528
-6.39433	7.76556
2.19823	7.79698
2.02602	-5.67413
0.43362	-3.07533
10.3633	1.76319
3.96294	-1.27245
-2.17658	7.53021
-0.09193	5.57494
-1.63209	-0.54458
0.590126	2.83429
-2.76756	5.65954
-0.987156	-0.39605
-0.46338	5.65054
-3.06326	-6.72541
0.77503	4.15479
5.20959	-9.22459
-3.1538	1.10339
-2.48602	-3.87502
4.04028	12.4599
-4.11798	-0.864277
-8.48219	7.63403
4.21109	-1.04358
3.13758	6.82569
0.02361	0.808757
4.88042	-0.589005
-3.88033	-7.28427
-7.94405	0.172646
-6.60265	-4.16538
5.8429	1.42157
1.6707	9.2294
8.55608	0.66835
3.34907	-1.84766
4.99686	4.32378
4.62491	1.71186
-3.41539	3.61316
8.63135	6.55992
2.68736	-2.70005
-1.30686	-10.9051
1.2915	14.7167
5.2101	1.20574
9.57476	7.23608
5.94507	2.69716
9.60637	11.1312
-9.89151	8.51282
-5.26248	7.08142
-2.10275	9.23889
-0.640526	0.774864
8.26159	1.6455
-0.343215	10.4457
2.15692	9.54744
-2.11428	6.13724
-11.4031	3.47245
-6.66944	-2.90171
2.27146	7.94223
6.2126	-1.92963
1.12629	6.92569
-5.3772	5.38292
0.23865	4.5203
2.9295	11.6209
11.6859	3.28482
5.274	11.819
2.34377	2.38267
5.16997	7.35168
-1.0207	4.1681
3.36046	-1.61255
2.2679	8.481
-2.70086	7.13127
1.76429	2.42276
6.63353	-3.22866
-6.8102	-5.23596
11.48	19.3587
0.983248	16.5233
-2.82607	-2.62778
2.14561	-6.74289
4.50777	-0.811367
3.83601	4.16477
4.54272	-4.6128
0.62337	-12.1824
5.36415	3.75997
-2.33781	-2.68168
7.77169	7.79389
-6.07406	-0.95797
-6.86973	-8.70707
-3.49406	4.68307
10.8266	-2.84718
0.481876	0.83905
3.80506	5.53438
7.87479	3.51403
5.59455	9.53395
3.59213	-2.42439
5.34354	4.39802
-2.60042	-4.16782
14.0149	7.5574
15.6748	13.8654
4.50559	2.95802
-7.49312	1.39932
4.49003	-2.52648
3.81602	7.47493
9.31541	11.7301
3.9785	-12.6383
-2.07082	-12.0357
3.7037	-2.93724
2.77117	1.15646
-14.6233	-3.49522
6.02354	9.08069
-5.28162	0.613853
11.0861	-3.47579
1.00527	6.89347
8.50037	7.7503
10.0279	-4.67917
-4.29365	10.5338
1.00159	6.27657
-3.23054	-10.6525
2.78706	2.63365
-1.68308	14.6283
1.56576	-1.32666
-3.82191	11.84
5.9794	-0.65342
5.3208	-4.19025
1.35371	1.90366
1.07407	9.0823
3.48495	5.70428
-1.07013	-3.64024
4.16578	-3.70343
0.802527	-2.15742
8.03866	-4.639
7.14076	1.16216
8.69942	3.87501
-3.43436	2.03253
-1.1703	-4.12078
-0.747784	-0.06012
-4.4745	4.37819
-6.01057	2.33223
-0.32059	-2.51068
4.08457	2.8169
-1.79248	-2.23652
4.5966	1.59912
-0.02882	8.8692
4.53546	3.48823
-4.1158	-1.60597
5.39654	-2.13365
7.46845	4.00324
-3.68527	-3.16289
-7.35975	0.263014
6.90967	8.97086
0.74743	-0.726265
6.68158	-2.38208
3.8299	0.23437
-4.12273	1.26083
5.20339	0.67914
4.54759	2.28554
5.00097	-4.66322
2.26153	11.6076
15.6821	0.60366
4.6254	4.08277
9.76218	-8.48221
-1.3056	-5.17503
1.52409	-4.59361
3.89658	7.17432
3.92139	2.29263
9.06511	5.50861
7.6078	-1.03634
1.79955	7.3412
-6.17235	-4.46401
-0.110192	6.79482
-1.16586	6.08956
0.64017	1.93396
3.86845	-0.30444
-0.18239	6.97091
-0.866848	-1.03634
0.46781	6.13524
11.5553	4.90314
-0.99307	3.99874
-10.2983	-7.99301
-7.0864	-3.01819
-1.02965	4.68383
-4.63371	-4.2992
-5.15022	14.8287
-6.45514	2.00257
2.70586	18.0923
1.91307	0.47913
1.3763	1.02074
-0.913288	-2.43276
7.75415	6.57258
-1.45487	1.3512
-2.84234	6.79413
0.436455	-3.4764
-4.49226	7.12605
-3.78713	3.49851
1.29232	2.33955
-5.34849	1.18985
-0.4218	7.31867
1.65352	8.2164
-7.18806	-6.86599
-3.1221	-2.26379
9.97115	-3.55679
7.18518	7.46924
0.234036	4.11947
3.94389	2.80943
-5.44261	1.75911
8.27536	-2.09201
-1.67868	-4.28344
4.41066	-7.88589
-1.67104	-1.58753
-0.775894	8.4361
7.24417	-7.73471
-8.75555	6.05338
-3.91145	1.74371
-0.321541	6.81381
8.1868	0.229953
-2.76835	2.68451
-2.89912	0.52849
11.2603	-1.66291
7.89821	1.37163
-3.02847	12.9496
3.01367	4.92045
-0.74578	-5.23446
-4.51938	-0.22577
9.37556	-1.17307
2.92814	4.25824
4.36959	-3.75413
-11.2757	4.04496
5.68528	5.47152
-1.5758	8.9528
-0.308925	9.82938
9.30333	4.44546
-4.04497	8.76778
0.08121	1.1003
11.1934	3.88974
-1.94943	13.7638
1.45314	-6.92007
8.53119	2.65781
-2.94227	10.1688
6.17052	-4.26734
-11.6288	5.10175
9.9923	1.63525
-3.77415	-4.20633
11.6299	0.819325
-4.78938	-5.08717
-5.38054	2.23783
6.63338	-9.97889
2.52515	-3.1356
-2.43146	0.450684
4.07736	7.26645
0.075409	2.90309
0.040195	5.88179
-2.66927	6.71373
7.90429	5.46634
-2.33054	-1.37151
-3.72671	6.15494
6.4801	12.5176
10.0279	-8.82837
-5.8586	2.70555
6.65233	2.86425
0.122856	6.15723
4.20933	0.686835
-2.99679	6.98524
1.36571	8.6541
8.94578	4.65479
8.192	-6.88299
4.55176	9.54207
-8.36495	-5.80294
0.7849	-3.90547
10.1182	9.66071
6.65358	5.23074
-5.08641	5.77205
9.25915	-6.86465
7.48252	11.7272
9.75572	-0.991634
-0.281376	10.6198
11.9103	4.43174
-8.06036	-0.790258
2.00865	1.53132
-4.13474	2.00032
-8.2947	-2.3679
-4.04994	10.0516
-1.65547	1.18771
7.86042	10.4786
-1.61343	-0.479385
-2.68445	9.53415
3.6469	-3.76079
3.84262	18.9046
-4.70268	-3.1165
8.36977	4.64516
-1.26035	3.20803
12.3942	5.74301
10.488	-3.27629
1.67319	4.21982
-5.31154	-8.40784
-5.36033	2.3828
1.9747	11.8468
-2.50409	0.797516
-3.01239	-2.74275
3.29353	6.1635
-7.64929	0.74283
-2.03286	6.78146
-2.42924	2.77779
-10.1669	6.05928
2.30839	4.22871
-2.00354	-0.357964
5.19416	3.03381
1.69862	3.45541
-1.05106	12.3314
7.16119	7.70468
4.19069	-2.87403
1.9204	-7.87186
0.57031	-12.0004
0.286262	0.09427
18.1003	-2.20541
-2.83493	3.80879
1.37932	-1.95275
-4.37366	13.279
-8.04957	16.5917
7.34021	0.752279
-2.30835	0.0318525
-8.12234	3.25413
2.37757	-4.24879
10.3828	8.99243
1.30924	3.59605
3.17915	9.51943
0.4556	6.74495
0.25558	-2.0276
-1.9182	-1.55467
-6.16452	5.4215
2.74771	-0.31707
1.12725	-3.71113
7.78796	-6.15786
5.91675	6.07003
-5.69392	-1.61818
3.008	1.47946
-0.95407	0.631665
4.87391	-0.03728
4.31924	2.35386
-4.51483	9.69303
-2.97451	6.33184
-3.20396	6.01092
-3.11354	7.79248
-2.13647	6.70372
4.98077	9.06395
-0.90976	3.11483
-3.66047	1.94521
0.04642	-1.75663
-0.13926	7.12062
-2.42029	7.57482
12.9561	-4.10596
-6.65943	14.876
3.92939	-3.89305
-1.07422	3.95408
-3.62037	-2.04277
10.9758	6.58334
-6.77124	-0.41264
-3.00115	0.877903
-2.00593	-0.103246
4.08007	2.55391
-1.33839	6.4325
-2.73856	-2.36078
2.83165	3.53477
6.84213	13.7554
4.22386	-3.75936
0.547935	-7.78733
-2.10872	5.11223
3.12776	-1.44421
4.90097	-10.5676
-4.26453	3.33816
1.09302	6.96029
3.36866	7.66693
1.7761	9.93511
9.05741	3.78956
0.363813	2.56165
12.9575	-0.537506
0.903558	-1.15498
-0.927757	-3.79361
-4.53823	0.57022
12.9665	-0.452194
9.20468	-1.39629
-9.47412	2.75671
7.48354	7.67385
4.64735	8.45448
3.82745	-2.38211
-4.62928	-0.30254
-0.39225	-9.52677
-1.20158	7.06878
7.75194	7.43043
-1.75149	3.22407
8.3762	18.935
-6.2566	-5.9281
5.58014	2.35155
1.06504	5.11764
-0.729254	-0.42945
-3.97993	-4.13148
7.57556	-7.19334
-0.276323	9.87404
2.96494	2.81538
3.95429	-3.36465
2.5433	-10.4727
-10.1525	8.95839
4.59987	6.26595
2.65741	1.76093
-1.27268	-0.06063
-2.24833	-3.93825
1.53178	9.50849
10.166	-5.12822
-7.02009	0.59368
1.43222	7.87304
4.43546	5.10872
6.04377	8.01768
4.56121	6.62724
4.7605	3.78582
4.16897	-8.84206
-4.79528	3.8233
8.93045	0.0145375
-5.67928	-9.52287
-7.73357	3.7394
-0.582027	-2.17574
10.3499	12.3881
5.48922	1.16475
-4.10159	2.55893
-4.81558	8.87298
-0.258064	7.16852
-5.25405	8.86786
4.1725	2.24703
6.45414	6.10859
1.18056	8.74493
5.62072	-2.03718
2.2326	9.23089
-10.533	6.24127
-8.6965
7.88227
-4.23527
1.47027
-6.90544
-0.35541
-3.34143
2.77478
6.43383
4.89649
5.36722
3.06047
-6.37664
-9.11751
-8.05204
3.05036
-0.957993
2.75801
0.74571
-6.32943
10.2898
-4.50241
5.39427
2.74497
-6.43527
7.71907
9.97693
8.734
-4.93691
6.95884
-6.16492
3.64348
-4.98177
-6.02202
10.1338
-5.04985
3.70592
-2.87355
-0.254122
-12.7406
7.48954
-3.47942
-3.53518
1.10316
1.92563
1.22935
-2.67017
12.4685
3.42913
-1.34905
-8.49921
-0.44414
-8.06519
7.5488
1.12885
0.66839
8.12284
-6.20784
-0.266055
2.48737
7.22869
10.2567
-6.58203
7.45218
4.65059
-9.77131
0.441475
5.85304
3.04542
19.3781
3.65598
-2.84498
7.78376
0.82091
8.21889
3.13817
2.31201
1.77204
-1.95411
-7.5471
-2.64233
9.52478
1.63548
-1.34075
1.19849
-4.22613
4.99015
0.519355
-1.84988
8.63559
-5.07988
5.02806
-5.45557
3.20532
-0.239
8.07061
7.8595
9.67764
-5.57021
16.6409
7.58702
5.42412
-0.098465
3.76299
-3.05161
1.18861
-0.49686
5.4916
-9.13849
2.44233
2.47334
9.94023
0.22031
4.56432
-11.6089
-3.60807
8.89136
-4.12946
1.933
2.94498
-3.981
2.97116
7.27172
8.2155
7.63594
-0.853483
0.26204
-3.60053
-0.831133
21.2922
-5.63987
-2.54612
-5.99308
8.44349
-1.86179
-1.64305
-3.0486
1.51682
-2.14066
5.006
7.33188
6.48354
-1.34013
1.23351
3.68032
-4.13148
0.926725
8.75572
-1.1274
-4.36449
10.8855
1.99184
0.83362
10.5363
0.68271
-0.35567
4.78278
-1.90794
6.41702
0.0163447
-6.5977
-7.20798
0.0019
-4.59849
3.38712
5.75577
1.23745
5.01909
-8.66058
-1.43329
-1.73871
5.53141
9.30984
3.34697
3.87046
-3.44816
1.70044
-3.42765
14.8218
1.17838
-3.43451
-9.07077
-1.56231
11.0302
0.792595
-10.4289
-3.73323
2.09626
-1.53557
0.55667
-2.1941
7.52392
-5.28675
15.1555
-5.86186
-1.95611
2.89656
-4.18619
6.04515
-6.72049
2.16434
10.7194
10.6824
-0.456473
1.24013
-3.7207
5.27537
-4.15562
7.17449
7.42841
2.58058
-0.42266
13.9672
3.80089
6.47415
-3.06049
1.24735
4.00594
-4.64433
1.88742
0.744695
6.61344
9.54171
-0.37232
-3.26335
2.79936
3.56482
-2.00055
0.001106
4.41359
-1.12392
7.41434
-1.03806
5.11201
13.515
2.73551
9.11486
11.3311
2.74131
-1.57702
10.9394
9.98376
2.94903
12.4455
0.90301
3.38272
2.35262
1.49272
2.16773
-3.04655
2.33462
7.69662
3.02948
-0.95567
4.29795
-4.2698
1.53647
5.5327
0.912653
0.862198
11.7665
14.5725
2.49252
5.58651
0.341965
-3.35117
1.83135
-7.7345
2.88897
-2.91429
6.64648
1.62695
8.71515
-0.202225
-8.06029
-1.58049
9.52421
2.65719
-4.27023
5.14101
2.47172
3.56972
-0.251816
-0.481828
4.54358
-4.17082
-5.89243
1.18874
3.77102
2.40961
0.611513
-0.48493
-0.91797
-2.02456
0.02051
3.46618
7.17691
-2.03583
11.6714
2.64796
13.1623
1.5855
-3.38013
-1.97304
0.37261
-2.3666
1.76266
-1.87513
7.81639
6.19158
-3.67079
6.94951
-0.098175
10.6921
-4.08006
-15.4855
3.74692
-9.46379
-6.25549
12.6663
1.97089
-2.07274
2.51581
5.67813
8.62429
-0.48403
4.84318
-3.14561
-5.95995
3.8141
6.58365
-4.44298
-0.057156
-3.72827
-8.42052
-12.3648
3.1643
-6.10035
-10.3812
3.59618
-4.51559
4.13904
10.2447
-1.85516
-5.91005
1.9517
-5.39891
-7.93072
9.58202
-1.6164
6.40158
0.812023
4.04371
4.50777
13.4522
4.67376
1.76901
2.46587
6.3483
-0.17166
2.27253
9.17446
6.75029
6.09527
-0.722137
-3.64616
-7.25286
11.7471
9.47081
2.97863
9.70744
2.88093
-3.17951
1.68926
4.75659
3.77367
0.790565
2.52598
9.40325
-0.932854
1.7366
6.52236
4.02518
-5.85384
-4.10305
7.63154
-0.86788
-1.43883
1.09463
13.7984
-6.61286
2.63156
9.62449
15.4948
4.10783
10.2366
-0.18628
-0.1516
-5.40269
4.91765
-0.215664
13.5631
15.6129
-5.86709
-0.350977
8.53641
4.18131
9.10838
0.46394
2.39484
-1.5447
13.3664
9.342
-5.13049
-4.9123
-0.14592
0.565678
0.199035
0.046835
4.93862
7.99062
-1.68539
-15.9408
6.1289
5.5162
13.5693
-3.37606
0.69349
-10.2114
0.808077
-3.41434
9.0084

## Sheet: Fig2l
20-40	40-60	≥60
14.609	15.6385	-1.26111
8.69909	8.00828	-1.9112
14.1256	-1.09638	-2.48497
-2.76446	6.20409	11.7819
5.79209	7.43807	2.71538
19.9138	11.054	-4.48761
17.1892	18.08	-1.09859
19.3574	5.12693	-3.23962
0.016983	8.42658	-4.31641
15.5568	12.9431	3.28239
1.06052	11.6723	-0.58954
10.2627	-3.16098	3.49003
10.2532	17.82	-3.14674
1.56295	13.678	13.637
15.801	10.521	-5.16399
20.3142	21.8477	-5.9878
7.62759	7.29675	1.43777
15.0518	3.74139	2.37457
6.93911	18.229	-7.69126
7.36949	-5.09285	9.30532
14.5075	12.5138	15.5058
17.0892	4.29629	-6.39407
10.744	4.22437	6.75242
10.4235	3.91119	-2.67605
23.8856	3.91337	1.83952
10.3194	-1.08695	9.21434
30.7098	-19.5853	-5.99379
9.81664	-4.21292	8.47485
-1.10208	16.2037	3.66516
-2.14309	1.15214	2.58947
6.82421	5.7586	-3.02985
21.2633	10.9776	18.3015
12.7807	9.6626	12.7016
3.02597	12.2268	-5.01
8.24765	8.57778	-1.33298
3.03373	-2.30095	4.47884
1.45811	3.31872	8.56538
10.178	1.89886	-9.72968
12.5181	-2.25677	-6.05922
1.92464	3.59987	-8.2159
11.2331	19.3279	-9.66411
21.2309	1.87532	-3.49871
7.10807	7.35328	-0.03692
16.6834	8.93397	2.44297
28.4193	-3.6604	-4.73297
13.9306	13.6735	-3.12271
11.6466	-1.33825	3.65755
15.8133	19.1888	-4.26049
8.3665	5.41422	-0.728989
6.79994	4.03634	4.177
6.25511	5.69139	3.64818
1.39586	8.39894	4.10316
2.25256	0.507723	4.2576
6.3196	0.497215	15.4096
11.7067	2.84078	-11.1528
10.15	1.13841	4.83965
20.5584	-1.17996	-7.69198
6.5873	7.75183	9.64066
13.6593	8.64597	-2.62125
3.38501	7.04453	2.90741
6.14032	3.41631	-0.76067
	9.18898	7.18493
	12.9309	7.9985
	-8.34652	3.88506
	8.01794	-0.513903
	10.5772	0.49512
	23.9791	-4.17278
	15.4092	2.76257
	-0.289137	6.49946
	1.16889	-3.0728
	33.4111	4.44794
	-1.9082	-8.22325
	-0.89205	-2.09935
	2.19356	3.72648
	8.52689	1.80723
	15.3325	6.38256
	8.82362	-10.3589
	1.46142	0.99172
	0.860352	-3.4548
	8.61647	11.2315
	12.6979	2.51529
	-7.08574	-2.20748
	16.8117	7.28722
	17.6974	10.71
	14.4135	7.25436
	5.53675	10.2773
	6.97228	2.68674
	7.16324	5.27392
	3.05684	7.40623
	6.97151	1.84919
	5.62783	-8.27504
	0.982913	5.16792
	9.71107	-2.54205
	-3.70181	-1.60436
	0.49577	2.16184
	6.38882	-1.51529
	8.87447	7.43994
	1.49628	2.22471
	5.23871	-4.7331
	11.9838	2.41388
	13.8082	5.63772
	11.5886	9.26863
	6.19061	-5.2097
	18.4018	-3.22627
	-0.186222	7.58998
	4.90745	6.29997
	2.38099	3.94838
	10.8836	-0.811995
	3.89416	3.17625
	25.9266	5.04467
	7.18858	7.25657
	-0.86947	1.65194
	13.2893	-4.96764
	16.1736	-3.18803
	7.40133	8.3876
	12.9514	3.45779
	-1.88623	0.851653
	7.2867	-5.87981
	11.4245	-2.83504
	3.8181	-0.68645
	8.32186	6.82205
	4.20925	7.93059
	22.2943	-4.69543
	14.0103	-0.86894
	6.45382	6.61364
	4.39061	-1.57751
	0.305933	0.0864
	7.14091	-3.7755
	26.1041	8.00122
	10.3697	-0.48637
	-0.687435	4.92284
	9.60122	-1.1642
	6.18605	4.3669
	7.37995	6.02341
	10.5202	8.69515
	7.02615	4.75993
	14.1592	1.32099
	13.0046	2.81155
	25.79	16.8599
	11.9105	-6.80388
	-0.52278	9.14907
	12.9239	0.362455
	9.30534	-7.89791
	6.32947	0.0786533
	4.25434	-1.43296
	3.38619	2.41814
	16.6241	16.6993
	6.72015	7.98138
	11.8932	2.39739
	2.84338	4.35046
	-0.2083	-5.22841
	10.1542	2.75563
	2.01389	13.1578
	2.5995	3.17136
	11.6684	4.66139
	14.5766	6.84492
	29.2111	0.52614
	6.22053	-0.36075
	13.0765	-0.121926
	8.81423	3.87701
	8.46124	-0.44766
	-3.78943	-0.406334
	7.32512	1.06441
	6.85003	-5.56271
	24.8843	-6.49616
	14.075	7.26047
	10.7374	14.8568
	-3.20608	-3.5566
	12.1357	0.82085
	1.77488	-0.647479
	13.6584	-2.94441
	-2.43101	5.77494
	9.39531	8.98208
	10.7304	11.8513
	1.34218	-6.15722
	4.27769	9.84817
	11.1532	-3.45108
	9.38371	-5.29125
	17.5725	-12.0303
	0.502068	7.81481
	1.75533	4.85252
	18.1562	7.13737
	12.6247	7.94804
	0.893982	-0.60632
	-0.898079	-3.63381
	2.77558	1.91371
	19.0639	2.42552
	16.8149	-5.69597
	-1.00279	9.74201
	16.4897	-3.24458
	28.5965	0.5235
	0.577554	-1.91925
	10.3533	5.48589
	5.93658	0.496254
	-17.9842	2.20255
	2.6911	6.82054
	11.9007	-4.29709
	18.3071	-3.92713
	13.3231	5.03397
	11.133	-0.6997
	11.7589	-6.14149
	-1.7594	-5.02808
	4.86251	0.82195
	7.59952	4.04871
	27.5688	-1.40588
	5.45159	5.96359
	10.0279	3.76773
	5.56751	0.45232
	3.50515	-0.3687
	-2.94991	18.1769
	6.99978	-2.5024
	5.23803	2.65866
	15.3321	0.122463
	21.838	9.57758
	2.78679	1.25769
	17.1781	-2.23215
	5.19537	-1.98003
	10.9487	4.95056
	13.1071	2.22878
	-4.70543	-13.4054
	5.85368	1.60783
	16.3631	-5.07414
	7.41758	1.55542
	-0.8488	-12.1433
	8.90922	-4.31542
	4.84309	7.40425
	10.7322	5.483
	30.0293	12.0668
	6.39614	-0.49486
	12.309	1.05121
	10.0718	3.74856
	-5.71832	0.260544
	3.98526	-0.959952
	2.43888	2.59999
	-2.71394	5.60471
	6.75705	2.91965
	1.00948	-9.33521
	-0.361668	14.5784
	6.9801	-0.518093
	10.6751	0.18219
	13.0293	5.75631
	11.7151	2.85729
	23.6856	5.85011
	2.53278	9.21671
	13.456	-6.6635
	6.00737	2.25658
	1.55745	2.75823
	1.16099	-1.62208
	1.56249	1.27662
	-1.87206	5.58356
	11.1826	-5.82273
	-4.52713	1.15706
	2.22731	-1.03692
	12.3057	-0.07266
	19.0266	2.43377
	-7.35783	2.54716
	-7.06985	3.04296
	6.48526	1.48197
	13.7804	-12.6908
	11.5524	-3.26853
	15.8509	5.85951
	27.1078	1.1539
	2.26506	-2.13596
	7.43723	2.189
	-1.85548	0.683018
	16.59	3.98342
	2.32142	-3.9575
	15.7685	6.86196
	7.24756	-2.92427
	3.48688	1.741
	8.66019	-5.79821
	7.19878	6.34885
	2.64964	6.31205
	5.8941	14.0185
	10.2074	-0.64682
	19.0222	7.51818
	3.49264	-4.26456
	4.12101	6.97025
	0.132426	0.204772
	8.30881	-8.25992
	10.8926	-0.812515
	18.1224	1.8193
	11.577	0.021173
	1.86081	5.50688
	0.882763	6.57453
	19.0348	1.18095
	3.33598	-3.7583
	13.9985	1.06754
	3.99142	-0.08437
	8.35649	-2.62523
	3.5046	-10.3002
	6.4744	-8.75209
	11.7849	1.64493
	0.461248	1.64417
	18.0742	1.8753
	7.75007	12.3363
	2.04775	1.84113
	1.94083	-0.187614
	7.31168	4.54366
	4.34785	-0.32555
	-0.174313	10.3779
	1.22325	-3.69326
	-5.49116	-1.4718
	-0.94838	-0.366394
	-1.30573	4.844
	-0.384315	-1.24677
	10.6588	-2.33335
	10.537	-3.29486
	4.49886	-12.9565
	10.5605	-2.47544
	11.9471	-0.377958
	8.05349	-7.03949
	13.5232	-7.63574
	12.2837	1.57517
	10.4345	-4.0505
	5.21265	3.56875
	6.21402	1.2046
	-0.44764	1.01224
	10.7112	4.63415
	7.33899	-2.75182
	12.5887	-1.31802
	3.05686	0.958664
	1.29469	0.21252
	1.37766	6.85886
	0.473647	7.31088
	2.73592	1.76413
	10.9918	12.3874
	-1.24853	3.58175
	6.35235	3.56586
	10.9279	1.09532
	-4.33478	2.52238
	20.5716	-5.67422
	16.1122	5.5508
	5.43948	7.4212
	16.4352	1.2101
	13.3008	-2.51105
	21.7036	-3.06502
	-20.6404	16.3758
	3.07914	5.64301
	-4.70457	3.62136
	5.4005	0.615726
	-1.05174	-8.18864
	2.89893	6.66247
	2.60548	-9.11519
	11.5748	-5.45822
	9.68864	-1.06737
	2.11733	-2.70762
	9.4661	-12.9848
	8.98619	5.23671
	14.0157	1.38056
	0.73284	1.61684
	-1.41229	2.41951
	10.4164	0.264308
	14.2512	-3.94067
	14.587	-0.439445
	2.08276	-15.088
	1.53105	0.441635
	17.4907	2.17314
	25.4784	2.23445
	3.86081	3.0454
	7.08398	10.8261
	6.44659	2.5857
	6.96524	-5.87963
	17.4788	12.3683
	9.73443	-7.93637
	-1.24451	1.0178
	2.44435	4.77042
	9.40704	12.3475
	6.10136	1.44023
	8.57789	3.18336
	5.27711	7.82134
	1.95014	3.45714
	16.8489	4.77002
	19.8066	0.27593
	-6.50928	-6.12943
	11.9074	2.34745
	1.81324	-3.54033
	-2.67539	2.52454
	-0.63118	6.39793
	12.3832	-6.80875
	10.2398	-6.95612
	7.4041	11.6682
	-0.257324	7.16223
	-0.047142	18.0376
	4.11503	-8.19407
	11.799	6.44837
	13.8545	2.28183
	-5.18397	3.62907
	3.53554	2.55992
	8.00712	-1.63843
	4.35263	-1.15955
	3.61714	10.8567
	2.3675	3.54062
	7.93037	-3.612
	12.7353	-6.08028
	17.3285	8.6147
	13.9201	0.487724
	-8.65598	4.50701
	9.49926	0.76473
	5.72303	-0.966785
	12.1209	10.9295
	19.3367	-1.17322
	4.60094	-8.08836
	-1.01929	0.67125
	0.889336	-4.13315
	14.0961	13.9528
	22.2741	11.3758
	19.0098	5.72404
	17.6445	-6.9974
	2.32514	-4.23846
	4.01325	-6.41401
	11.6683	-0.92169
	13.0631	-5.9817
	-0.242093	3.9079
	5.8254	-2.70572
	5.58792	-11.2299
	9.67157	-1.36935
	5.66959	4.38774
	2.85326	9.93935
	3.72684	10.7677
	1.23586	4.227
	7.81714	5.13435
	10.1835	-4.54661
	17.2283	1.20413
	11.5645	3.40074
	9.83568	2.69087
	12.0953	-3.01226
	10.2248	4.34062
	0.784017	-2.71152
	3.18392	2.98754
	6.21439	5.36876
	15.7166	3.8071
	11.3041	-6.56738
	13.057	0.79208
	9.77386	-4.17644
	-2.52888	6.65822
	27.6164	6.47879
	3.96119	8.96262
	3.55448	5.78623
	-2.84971	-3.312
	-1.19973	-11.2829
	9.3611	7.09224
	2.94617	5.5414
	5.48833	3.45154
	7.83929	6.05288
	10.027	6.12952
	-2.80625	-3.36395
	8.27482	3.14697
	10.8176	14.3686
	6.56657	-3.47329
	18.4688	-3.48901
	15.9968	1.92325
	10.6525	-5.87354
	7.61206	2.13555
	4.84863	-0.66264
	4.98797	0.171257
	-5.38858	-5.18957
	0.119814	2.11394
	17.5301	1.97256
	3.12492	2.96414
	4.95245	6.62962
	4.68381	-1.7955
	11.6466	13.5012
	6.67091	7.31952
	-6.69707	-0.4126
	12.9304	1.93406
	10.5785	3.53333
	18.037	4.02663
	1.92012	-32.6983
	8.75278	5.68505
	1.04183	-6.66139
	6.44688	4.28488
	7.44519	11.1245
	7.15905	-4.06487
	9.72292	1.47727
	10.5104	-3.18473
	8.81978	7.18269
	17.5722	-3.56474
	20.1799	15.1166
	-5.30481	3.88112
	4.03069	-2.34806
	2.26248	13.2315
	13.9022	-7.99846
	6.84443	1.50362
	2.65421	-0.258405
	16.0609	0.71541
	0.764798	2.35857
	8.71316	4.55176
	5.9455	-6.34545
	17.9577	-0.17849
	19.2516	2.43114
	9.36003	-0.79387
	12.6648	-5.34582
	7.09218	13.4941
	-0.73586	8.97936
	13.0634	10.8447
	0.216298	-18.5015
	4.17462	5.19008
	13.5263	-8.03563
	5.14154	7.03169
	-4.07085	2.58141
	9.80553	-4.62582
	9.53569	-5.00485
	9.83746	-0.304907
	13.044	-3.88603
	8.70959	9.92262
	5.02138	-0.21153
	10.6478	17.359
	3.13004	-12.2007
	14.6525	6.97985
	2.12809	-2.19317
	10.5397	7.49815
	8.41297	-5.23076
	10.0395	-4.56292
	14.8511	-0.37204
	1.02519	1.31794
	-0.843323	9.19169
	-1.42227	0.08305
	32.8944	-5.06429
	7.67216	6.39107
	12.2914	-8.60346
	-0.10151	15.0931
	5.26646	-3.7868
	-10.3133	-0.353146
	10.96	7.19751
	7.69939	5.33032
	2.6869	-4.92357
	2.04007	0.303113
	17.0652	8.50337
	9.30106	1.86392
	4.94957	8.04415
	9.09914	-5.79758
	13.9637	2.54174
	4.55164	0.533902
	11.6889	2.32671
	-4.61509	6.38549
	14.862	7.91629
	5.96169	-3.49902
	12.8883	-3.94028
	9.44871	0.145585
	7.40538	1.88474
	4.26772	8.84134
	17.4909	1.92277
	12.2445	2.90237
	6.40478	-1.57058
	-5.85704	-3.67837
	14.0331	-8.37302
	2.35634	5.83535
	9.8407	3.27871
	3.09985	8.42352
	15.179	4.32487
	12.8109	-1.70581
	4.82351	1.78439
	8.12837	2.50596
	8.32276	1.82291
	7.57575	5.67915
	1.93151	-2.0667
	1.95145	3.46226
	-2.77199	-1.54608
	5.25701	-0.658807
	-13.9559	-1.76098
	12.8152	5.15313
	7.09895	2.75571
	3.73266	-0.852184
	7.91091	4.57812
	-3.5669	2.01809
	6.71815	-2.23813
	6.90971	1.52445
	-2.82521	0.32859
	-1.11255	9.21022
	0.20172	-14.6458
	9.9408	18.4174
	10.1671	-8.68096
	15.8028	-3.90778
	3.52538	12.7544
	5.91097	-9.72555
	4.97206	-8.1963
	-9.40458	2.45004
	2.94389	5.4667
	17.1305	2.01638
	7.46195	-2.71229
	5.8231	1.56092
	9.37133	0.489265
	-0.768364	-0.97485
	12.9033	-4.3933
	1.51928	-1.64403
	-1.54865	3.264
	9.30137	10.3948
	-1.35406	-0.903741
	8.15509	1.48953
	6.43816	-6.41984
	5.53131	0.639051
	3.91349	0.77396
	-5.03704	5.46289
	3.99855	-9.9118
	4.19162	1.36795
	-4.15032	-1.74238
	13.7642	7.94551
	11.8172	1.16753
	3.37358	5.08468
	-0.99872	-6.01538
	10.9299	-10.2764
	19.0516	2.93475
	13.2832	-5.01786
	-6.97406	7.3997
	6.02607	6.16101
	5.68332	2.98936
	2.7504	-3.32125
	2.20868	4.74787
	4.9066	-6.2225
	-2.5195	-9.14779
	13.7043	13.3783
	-2.23899	-5.76393
	10.1264	-2.91341
	2.82204	-16.2337
	1.05903	3.64247
	12.6607	-10.7492
	1.714	10.5171
	4.4372	-2.96292
	8.91413	18.2202
	8.78314	-2.30473
	10.454	5.5929
	18.076	-5.60717
	9.27084	1.92934
	5.43172	-5.9075
	1.48069	6.63017
	6.34234	1.25922
	-0.41125	-1.35423
	11.2737	-0.565625
	15.7	19.2018
	-4.39641	7.89072
	-2.56535	-5.38686
	7.16838	10.7426
	-2.22134	-4.90887
	10.3679	5.92786
	1.63549	-2.24515
	13.1116	12.7603
	17.0613	2.2361
	0.661606	0.8415
	-5.36182	4.23348
	-1.70877	-12.7552
	0.88428	-6.71307
	-0.425896	-6.87907
	8.43617	3.54133
	0.720302	-3.68498
	12.2356	-0.47084
	-4.86163	-5.71779
	7.56046	5.9559
	4.44946	-9.815
	3.71527	3.11174
	3.64042	8.28933
	-1.88847	3.47694
	26.6032	-3.2757
	4.07575	10.2168
	1.12527	13.6267
	16.7693	-0.294967
	4.0376	-4.16703
	4.629	14.2887
	9.42789	0.809053
	3.62936	2.72609
	8.51336	-9.82783
	16.0828	-10.4211
	15.9078	3.08556
	2.95236	-1.0415
	17.4052	-3.43121
	6.45525	3.45568
	9.01791	3.16913
	7.2911	1.75912
	-2.37237	0.68492
	16.3086	-4.98542
	4.39333	-1.2746
	14.0741	-2.52167
	10.8824	-4.86991
	12.2156	-5.85394
	-1.74511	-5.83817
	4.03031	-1.62177
	0.207397	21.4536
	0.25396	-3.88104
	-0.145752	-3.02181
	7.66183	-4.23692
	12.2638	2.98167
	10.2817	-7.43153
	12.7624	-0.332705
	7.04684	-2.36684
	24.5531	2.89054
	3.99128	8.21926
	3.55588	-0.3037
	5.13353	0.017014
	14.1448	4.10622
	6.81932	20.6081
	12.3123	6.99417
	2.69336	3.98154
	4.25129	5.36418
	9.87254	-9.00361
	7.97987	8.30269
	16.651	10.7454
	0.568645	-3.04056
	3.03471	8.35146
	8.21588	10.3393
	6.7055	3.61651
	8.07269	0.996328
	2.1186	-1.86736
	8.96935	0.278312
	9.57142	7.03768
	10.3656	-3.76415
	8.62278	0.814905
	6.8643	-1.70198
	9.13666	0.58767
	14.5033	-0.26882
	3.66955	4.79702
	5.19865	4.07371
	2.93165	1.18471
	10.6431	0.09832
	13.9157	-3.52034
	4.50889	-2.27758
	-0.044243	-7.84169
	14.5837	-1.02032
	9.60338	3.60144
	21.9088	3.35064
	5.32074	6.89262
	-1.30443	7.94432
	6.74483	-3.37082
	8.72253	10.1139
	8.32899	-7.93792
	-0.179642	-1.85773
	-1.88105	1.16287
	9.13623	1.45374
	8.12824	-0.09717
	3.75053	-1.64823
	0.349995	4.32077
	10.8729	7.99166
	8.8817	-1.53925
	12.8717	9.16006
	8.48502	-2.09492
	4.73668	2.48822
	6.7757	-0.50242
	10.0085	-2.4283
	-0.494003	6.53001
	8.98033	-2.01614
	3.67768	6.72768
	-2.18378	6.41395
	8.90799	3.01536
	8.73914	3.39387
	3.52919	2.31522
	18.1808	14.4278
	10.2461	2.21841
	-0.721925	-5.34449
	6.69495	-1.47146
	6.91068	10.0032
	-2.38877	7.87683
	3.43992	0.68293
	7.79158	1.54969
	-3.787	-0.79505
	7.85876	0.28368
	-2.29044	-4.3275
	10.1347	1.60335
	12.8241	10.09
	12.9285	-9.85851
	16.2903	-4.57886
	6.86626	-2.86825
	11.8185	2.39299
	10.7804	0.4143
	20.9316	-6.52565
	3.96854	0.87744
	-2.15567	-0.582726
	5.79692	4.81628
	13.2089	-7.30741
	7.09843	-0.661655
	-1.4072	2.76684
	7.71251	1.65782
	10.1642	7.17291
	6.54587	-4.6327
	7.62146	7.14693
	2.93278	1.35746
	3.09485	3.8257
	9.85402	-0.237385
	0.128611	-2.45577
	-0.73812	3.31908
	10.9265	6.86984
	8.40405	-1.0968
	12.7293	2.14828
	-1.28988	10.4474
	-0.885693	-3.30852
	19.0476	7.64078
	-1.79464	2.56241
	25.3431	-2.83304
	-0.080196	4.10738
	6.40561	-11.9256
	7.52131	-0.04952
	17.6614	-3.35409
	7.75734	1.09578
	-3.38155	3.24049
	-2.42917	-8.29128
	-1.06829	5.31325
	2.14195	2.33166
	11.1769	14.925
	13.3857	10.5049
	24.7042	-4.33796
	7.88705	-0.56158
	13.97	-1.76674
	6.31612	3.67386
	10.4543	4.07162
	4.7816	1.52165
	21.3373	6.29831
	15.2283	3.99031
	6.53181	3.74176
	8.58423	0.373579
	-3.68924	0.77632
	-1.05207	-4.28639
	15.5522	5.56191
	1.37634	10.335
	10.8496	-0.01996
	4.96169	0.47382
	4.67924	0.23781
	12.0268	-7.00746
		-6.3893
		3.30349
		-3.3102
		2.34826
		-1.38244
		-2.55199
		3.36071
		-6.6311
		8.78153
		0.303516
		-2.04094
		7.71687
		5.01856
		4.28386
		-2.3755
		11.4574
		-0.037506
		7.2373
		7.13851
		4.86542
		2.29366
		1.26955
		-4.55337
		-2.75879
		15.4144
		2.54987
		6.42004
		1.8427
		-1.20457
		3.99125
		6.75735
		4.07109
		-6.59066
		-0.767213
		-8.34359
		8.83813
		11.879
		-0.45518
		5.15867
		5.76969
		0.657702
		10.5242
		1.85076
		2.84882
		-3.75353
		-7.61144
		-3.86239
		8.76772
		5.13795
		-5.36461
		-8.45182
		5.18381
		7.57406
		9.32664
		2.53863
		-0.25577
		10.959
		2.5516
		11.5935
		-2.43177
		-3.94754
		7.18748
		-2.30152
		-5.38989
		-7.45885
		3.08736
		-3.73836
		15.4049
		-2.06734
		-7.83756
		7.94556
		5.00306
		4.6528
		4.79325
		-11.0456
		-5.14934
		0.086754
		4.81266
		0.61631
		-1.74412
		-25.1989
		-13.7188
		9.86884
		-1.29436
		-0.19264
		14.7004
		5.54462
		-2.42897
		2.58106
		0.207408
		0.969935
		-8.01948
		-0.147235
		2.54565
		11.9978
		7.78514
		2.32262
		-3.11476
		4.67204
		6.82683
		4.45144
		2.29594
		-3.64125
		7.59032
		-5.33923
		-1.67732
		-1.21127
		6.53904
		-6.20877
		-1.9621
		6.18133
		-3.67123
		10.3681
		9.54784
		-2.37327
		6.63024
		0.312055
		3.57356
		-5.60397
		4.20983
		-0.06988
		8.90608
		0.68814
		3.95325
		-5.32521
		3.69306
		1.43537
		6.5388
		-0.10805
		10.6977
		-8.91541
		3.68789
		8.67621
		7.982
		6.47536
		-25.8257
		3.61822
		3.75936
		-1.96769
		9.45185
		4.37881
		-4.708
		-6.45254
		-5.00487
		8.1349
		-2.66605
		-1.6194
		5.45071
		-2.76135
		1.36921
		7.30381
		7.45985
		2.28436
		0.496061
		-0.581385
		10.2588
		21.4331
		-5.23313
		4.45979
		6.88674
		-4.1066
		11.4285
		-1.19923
		-3.27177
		-6.21767
		2.88266
		-10.1421
		-4.22146
		9.54781
		4.60415
		2.54535
		-10.143
		4.85881
		-0.591598
		0.662506
		10.1104
		7.67592
		-1.59459
		7.62716
		13.0552
		-8.10594
		10.4717
		5.21916
		3.98228
		-0.840223
		0.93466
		12.2143
		2.48907
		-4.59318
		-10.8249
		-3.11192
		-3.2378
		4.46947
		5.24519
		-0.150546
		6.33931
		0.603753
		-1.32676
		10.2431
		-1.01297
		0.03755
		-4.24207
		8.39097
		0.308334
		-16.7017
		-2.5656
		12.4174
		-6.27029
		2.80797
		-3.63481
		-5.06248
		4.69966
		3.00158
		-0.115204
		6.10437
		4.48367
		-3.36859
		9.90466
		-4.36221
		6.85452
		5.83939
		17.57
		3.54944
		-0.48104
		-0.90099
		-4.71847
		7.56852
		-9.99559
		-0.01458
		-1.73771
		-3.46605
		6.24323
		6.26176
		2.90194
		-5.51332
		-28.9483
		2.80894
		-1.10745
		2.12154
		-3.37583
		-1.39514
		-3.15574
		0.605522
		4.92537
		-4.69013
		4.39649
		3.97987
		5.62236
		5.30906
		1.19661
		6.41798
		2.78331
		6.32223
		8.44921
		0.081242
		-11.6579
		1.31281
		3.19069
		15.0041
		-4.9677
		-2.78653
		2.33873
		7.70268
		8.40952
		4.56186
		-8.61118
		1.68498
		-0.991345
		2.16291
		6.72223
		-1.11824
		1.96836
		7.67
		1.13932
		-5.78294
		14.1221
		-0.659935
		-5.27438
		-0.4205
		1.63068
		0.957592
		-11.8034
		10.6469
		6.08475
		-0.65067
		-3.80089
		9.93776
		-0.85569
		9.68482
		1.81318
		4.52891
		-3.4261
		-10.5825
		0.51772
		3.1024
		0.482165
		6.58162
		-2.80023
		10.9727
		15.0434
		-9.40059
		4.58871
		-8.25319
		3.94852
		1.51599
		0.44617
		-0.32211
		8.00336
		4.54236
		5.24934
		1.83451
		-3.34745
		-2.36107
		0.998065
		-1.74575
		7.12852
		5.35509
		0.0035475
		3.61379
		4.34551
		-5.2951
		-3.01751
		3.50802
		14.817
		8.83667
		-4.74113
		-0.0027
		0.7281
		4.51312
		7.90099
		3.48869
		-4.79983
		6.44254
		-0.861887
		0.452892
		-7.12335
		6.84783
		-8.10361
		-2.82876
		16.1311
		14.8731
		-0.839148
		8.66098
		3.17894
		-4.24025
		-2.1449
		4.81175
		-0.47184
		-2.16208
		2.80507
		-0.19405
		-7.55017
		3.2743
		-6.59093
		-0.05398
		2.39656
		3.15984
		1.53501
		3.27693
		11.2784
		-1.69586
		-3.34081
		-1.01524
		-2.42741
		2.78465
		6.23206
		-3.12247
		7.48442
		0.09718
		0.970985
		0.34049
		8.19119
		7.12762
		5.33724
		-1.06046
		-13.0002
		3.50422
		6.84658
		-1.04929
		2.48222
		3.73228
		-1.92265
		9.30701
		0.719287
		4.25524
		0.48253
		9.51385
		17.1902
		15.0846
		16.9344
		-0.96275
		-3.85437
		7.27049
		-6.19895
		-2.11279
		-2.07499
		0.04912
		0.40633
		-5.38434
		-1.19514
		-5.83308
		-6.05054
		4.08484
		-4.74474
		-0.138664
		-3.24169
		-5.44654
		-3.51301
		-12.2163
		-0.699326
		7.48813
		6.35614
		-5.25918
		-5.75288
		11.5903
		4.81647
		-0.938
		10.1518
		8.58513
		4.46613
		2.26994
		6.67132
		-6.26088
		-0.543655
		-11.3484
		-1.9723
		-0.643367
		9.3716
		9.75674
		-6.64106
		-2.50887
		15.0174
		-1.24761
		2.70565
		-0.66326
		7.65482
		6.67371
		5.88877
		-9.04889
		-1.70606
		-1.27975
		-6.35395
		-0.844154
		5.22255
		-9.43735
		-2.71103
		6.82358
		0.9942
		-0.66732
		5.37513
		1.12221
		-7.47575
		-0.33833
		7.5295
		-10.0104
		-0.30043
		-7.58057
		4.26178
		-6.41538
		4.33176
		6.1081
		9.19501
		6.8942
		-5.73644
		-0.019025
		11.6579
		11.859
		-6.51262
		-9.76902
		-7.3522
		4.4697
		1.10802
		0.334389
		7.22799
		8.05686
		2.14378
		-9.8046
		-5.31681
		-2.02961
		2.59862
		-5.85609
		4.07963
		-0.13718
		5.66181
		-6.50534
		-6.67284
		7.94319
		-9.84259
		1.72186
		-0.41481
		4.07079
		3.30954
		4.87916
		11.5667
		6.78078
		5.16064
		15.0622
		-7.1281
		1.55072
		-2.50175
		8.6668
		3.97715
		3.54923
		3.83158
		-7.19125
		2.23421
		-2.57383
		8.03166
		8.61527
		4.19143
		-5.38604
		4.19968
		-1.60537
		-8.87151
		0.454602
		4.20678
		3.6546
		-10.0646
		8.95593
		-2.90309
		4.85555
		1.19268
		1.44027
		-2.55539
		5.7337
		-1.4849
		2.00535
		2.91746
		7.17033
		5.97314
		9.4446
		2.7559
		10.4122
		-0.96853
		-3.7066
		-4.02753
		4.66837
		15.3899
		9.49882
		4.37965
		-8.74287
		7.34848
		6.74133
		-2.93191
		7.81257
		5.70421
		1.56724
		-5.05457
		4.53042
		6.56145
		-3.07171
		3.55962
		-3.49986
		-4.36477
		-1.63433
		-5.69559
		-1.82034
		-1.69992
		0.243447
		-3.98238
		-3.7771
		-12.2371
		-9.67514
		7.30011
		5.23399
		10.2511
		-4.10187
		-0.040995
		7.47797
		-3.3162
		14.6489
		2.49355
		1.24289
		7.74506
		-0.619692
		7.21669
		0.29799
		-1.41248
		-4.41341
		-8.63218
		-5.90245
		0.021931
		2.51466
		-3.32251
		9.80291
		4.46347
		1.08964
		5.20596
		11.3869
		8.38084
		3.74348
		2.4147
		5.04018
		3.78054
		5.0816
		0.559655
		-2.85915
		5.22513
		9.47744
		-2.93738
		-9.26382
		-2.08304
		1.01166
		4.15291
		-4.54371
		3.14117
		9.07616
		12.2673
		2.00579
		7.70756
		-4.56995
		8.55492
		-10.0195
		-1.9271
		8.82179
		0.85406
		2.13398
		2.49427
		7.38868
		1.40718
		12.6604
		6.60792
		4.15887
		-1.36582
		5.95355
		11.3422
		0.1153
		3.10068
		-11.1576
		6.65274
		-3.70588
		-4.49911
		8.16424
		9.67934
		6.88744
		1.20056
		-0.65786
		3.92675
		-4.76875
		3.68194
		4.83497
		-7.86129
		2.02016
		-13.8845
		-2.53421
		-2.3802
		-0.25686
		6.67255
		0.977806
		-11.7017
		4.82236
		3.87847
		5.31299
		2.99032
		6.76067
		-4.2726
		6.40865
		7.09582
		0.54186
		-0.742528
		0.480347
		-6.08404
		0.61092
		-8.54831
		-4.86984
		2.20569
		5.76152
		-2.29035
		-11.8785
		-3.28375
		6.96815
		7.17835
		1.96804
		-0.702853
		0.326258
		5.27807
		-3.60074
		3.26999
		-7.33011
		4.46802
		4.90171
		3.7637
		3.20165
		-3.93016
		-7.04962
		5.56947
		-8.97033
		-1.72754
		0.46331
		6.97767
		-2.75354
		6.46778
		1.49561
		6.4489
		-6.67318
		14.2622
		5.18938
		-6.98196
		3.69828
		0.469313
		3.29736
		8.80357
		11.3307
		1.18291
		6.36829
		0.19556
		2.23553
		-1.22795
		16.7383
		4.52516
		1.52132
		4.16325
		3.64735
		4.58731
		-2.74122
		5.64505
		5.32001
		12.3232
		-0.8007
		6.94608
		3.31453
		1.4673
		-1.50799
		13.8983
		-6.38412
		-13.9372
		4.43566
		3.54349
		-10.569
		-14.5437
		-0.90075
		-1.30698
		-1.4777
		4.52908
		3.08359
		8.58353
		-2.80479
		3.03316
		-15.6549
		-0.52095
		-3.16079
		1.61917
		-9.29916
		2.16656
		-1.84798
		4.55975
		-9.70151
		-3.96464
		4.15785
		-0.09168
		-8.13293
		3.674
		10.9047
		7.04392
		2.12321
		3.38031
		6.11733
		6.06512
		-0.77073
		-7.98978
		3.97033
		-2.25896
		0.665486
		0.82885
		0.111487
		9.53477
		2.61812
		3.4475
		-4.65397
		-1.79837
		-5.05188
		-1.52534
		4.242
		-1.81614
		-4.08438
		-29.3539
		-6.83861
		3.27073
		4.09856
		3.31567
		-7.45007
		-4.79205
		2.39773
		3.47021
		-2.87993
		9.37437
		0.753322
		0.43171
		-1.54327
		15.3347
		-2.94296
		10.0105
		0.78734
		1.15951
		2.53241
		-6.31494
		-2.03368
		-4.35245
		-5.36361
		10.4279
		-4.64668
		0.75241
		-4.49591
		5.89415
		1.03703
		-2.40837
		3.45784
		3.5753
		-0.266556
		-5.81186
		10.2754
		-0.485185
		2.09414
		-2.23617
		-2.50484
		14.7037
		0.143936
		5.05288
		16.2445
		0.168816
		7.04208
		-0.330147
		-3.88988
		-3.91504
		0.59928
		-5.64152
		11.8038
		5.47121
		-4.35738
		-2.7779
		4.69024
		-2.9495
		-3.21287
		10.2034
		13.7049
		1.45544
		5.37293
		5.4338
		-3.20693
		0.340576
		1.48189
		1.82825
		-4.85735
		7.98798
		-1.54081
		-0.28767
		3.71503
		-0.10449
		9.04278
		-2.94247
		-2.1295
		-1.79568
		-2.79861
		-4.15485
		0.53977
		-8.30361
		-3.71353
		6.37597
		-5.80981
		4.37109
		-1.90654
		6.09418
		8.40938
		-4.80582
		-8.10537
		-0.607513
		2.57774
		7.93343
		4.42427
		2.55661
		7.3952
		6.80211
		1.70243
		3.07249
		8.77834
		-4.09756
		6.07248
		7.77419
		7.59955
		-0.8279
		12.3408
		7.28642
		-2.28946
		1.18224
		-4.64591
		-7.29762
		-4.9537
		6.49846
		-8.0574
		8.24233
		3.44259
		0.59721
		-0.567722
		0.500722
		-2.31124
		4.24733
		-0.14339
		5.23647
		-0.167053
		4.41567
		-4.9827
		2.4566
		-1.31879
		4.3659
		3.3795
		2.93199
		0.625885
		-3.00331
		-5.68445
		1.06281
		5.75375
		-3.77896
		-2.67069
		4.61878
		8.95641
		-14.46
		-5.82706
		2.95574
		5.80515
		-5.55975
		-0.8404
		1.34403
		0.10739
		2.14315
		-2.18953
		-4.10475
		-5.30777
		7.52614
		-0.7633
		9.9016
		-4.06363
		-13.4534
		-3.05091
		-3.34693
		2.42006
		2.60047
		-9.50197
		3.37297
		-2.70339
		-7.64668
		1.90355
		3.26232
		6.38823
		0.28514
		0.47044
		-2.21759
		10.9072
		20.3671
		-1.06081
		-5.45981
		9.88831
		3.97349
		-7.95799
		5.16228
		1.55479
		-2.76154
		-2.31251
		-5.13834
		3.19261
		0.317465
		11.8907
		-5.14862
		-1.979
		5.17654
		5.5632
		4.15062
		2.93181
		5.96792
		1.43294
		8.01453
		3.5919
		-4.663
		14.611
		1.4032
		0.73964
		-0.519037
		9.29652
		10.4051
		6.44861
		0.469705
		4.48742
		-0.49612
		6.71991
		-5.97603
		2.74919
		-8.76913
		-4.8431
		7.36113
		7.92605
		4.87182
		-4.1404
		6.41951
		1.69925
		2.86657
		-5.78812
		8.69665
		-3.68695
		-3.52689
		6.60396
		4.55661
		-2.97463
		6.3224
		-14.3537
		-5.84638
		10.2909
		-6.17211
		-6.25068
		0.353857
		0.240974
		-3.86851
		-5.61515
		3.04954
		7.1686
		-2.3802
		0.75686
		-35.7718
		1.74901
		3.91111
		-0.801315
		1.55104
		10.7659
		0.901618
		1.0608
		-8.87828
		5.34634
		-8.85962
		6.42036
		-3.1682
		-15.1985
		0.413445
		17.608
		2.96572
		-16.4457
		0.02043
		8.50548
		0.467942
		-1.17418
		-0.99001
		1.41952
		5.80495
		3.90344
		-0.09624
		10.7467
		-3.01096
		-6.33228
		-8.28861
		1.31557
		-7.6757
		-11.8929
		-2.97819
		-1.8304
		10.5344
		0.1243
		2.74696
		5.36919
		-4.29069
		5.94581
		5.41838
		-4.4431
		10.699
		3.20057
		2.18834
		-9.86386
		20.0243
		2.7141
		2.27654
		-2.41775
		1.37805
		2.23716
		8.45189
		-2.99611
		3.63191
		5.05443
		9.09471
		3.87273
		4.9303
		7.1391
		2.51076
		-0.381256
		-0.425156
		-11.6782
		-1.98796
		-2.5612
		6.54763
		8.45028
		6.75569
		-3.36805
		3.52999
		0.89262
		-8.07948
		7.77584
		-9.89227
		0.80841
		-7.60471
		7.47074
		3.62569
		-3.27566
		-4.38966
		3.81874
		-5.43213
		-5.29095
		-3.36635
		-6.00062
		-2.05588
		-0.44046
		1.8697
		0.50946
		0.0424
		-0.749783
		-10.4039
		2.21236
		9.41521
		0.2548
		0.14339
		-1.45993
		1.29335
		-4.14085
		-0.981778
		0.712906
		3.78399
		-4.4374
		3.96161
		-7.18347
		5.86205
		-3.14551
		-1.82369
		-2.92293
		0.406654
		1.68389
		0.52026
		7.30854
		-7.54026
		6.97637
		-7.01356
		-8.45715
		-4.3148
		-4.56461
		-10.2094
		4.66371
		3.73412
		2.53175
		1.90166
		8.17581
		1.8288
		0.461587
		1.62592
		2.60186
		5.34161
		4.94891
		3.90672
		5.03311
		8.60478
		-6.6785
		-1.29947
		-4.22993
		-2.60279
		-22.4317
		0.05201
		-0.69832
		4.31612
		4.32787
		-2.64106
		2.51213
		2.6521
		-1.60475
		0.313808
		-2.18401
		10.1114
		4.55973
		3.33093
		3.25954
		0.66818
		0.413785
		2.17183
		4.18334
		-4.20627
		8.45147
		8.16049
		-4.01104
		3.62435
		4.91111
		6.2772
		13.3294
		4.23293
[truncated: 423 more rows]

## Sheet: Fig2m
Female	Male
8.00828	15.6385
-1.9112	-1.26111
2.71538	-2.48497
-4.48761	-1.09638
-1.09859	11.7819
-4.31641	6.20409
3.28239	-3.23962
-0.58954	7.43807
13.637	11.054
-5.16399	3.49003
1.43777	-3.14674
2.37457	18.08
-7.69126	-5.9878
15.5058	5.12693
-6.39407	9.30532
6.75242	8.42658
12.9431	-2.67605
9.21434	1.83952
-5.99379	3.66516
8.47485	2.58947
-3.02985	11.6723
13.678	14.609
-5.01	18.3015
-1.33298	12.7016
4.47884	-3.16098
8.56538	17.82
-9.72968	10.521
-6.05922	-3.12271
-8.2159	3.65755
-9.66411	-0.728989
-3.49871	4.2576
-0.03692	9.64066
2.44297	7.29675
-4.73297	3.74139
-4.26049	18.229
4.177	-2.62125
3.64818	-0.76067
4.10316	4.22437
15.4096	-0.513903
-11.1528	0.49512
21.8477	16.2037
4.83965	-3.0728
-7.69198	4.44794
-5.09285	-8.22325
12.5138	-2.09935
2.90741	3.72648
8.69909	1.80723
7.18493	-3.4548
4.29629	3.31872
7.9985	-2.20748
3.88506	1.89886
3.91119	10.2773
3.91337	2.68674
-4.17278	-2.25677
-1.08695	7.40623
-19.5853	1.87532
-4.21292	1.84919
2.76257	7.35328
1.15214	-2.54205
5.7586	2.16184
6.49946	-1.51529
10.9776	7.43994
9.6626	2.22471
12.2268	13.6735
8.57778	-5.2097
6.38256	-3.22627
-10.3589	7.58998
0.99172	6.29997
-2.30095	1.65194
11.2315	-4.96764
2.51529	19.1888
7.28722	-3.18803
10.71	8.3876
7.25436	0.851653
3.59987	-2.83504
19.3279	4.03634
5.27392	5.69139
-8.27504	14.1256
5.16792	-4.69543
-1.60436	-0.86894
8.93397	6.61364
-4.7331	-1.57751
2.41388	-0.48637
5.63772	4.92284
-3.6604	6.02341
9.26863	8.39894
3.94838	8.69515
-0.811995	4.75993
-1.33825	1.32099
3.17625	16.8599
5.04467	2.84078
7.25657	-6.80388
5.41422	-7.89791
3.45779	1.13841
-5.87981	16.6993
-0.68645	-5.22841
6.82205	2.75563
7.93059	13.1578
0.0864	3.17136
-3.7755	-1.17996
8.00122	7.75183
-1.1642	8.64597
4.3669	7.04453
0.507723	3.41631
0.497215	7.26047
2.81155	-3.5566
9.14907	11.8513
0.362455	9.84817
0.0786533	-5.29125
-1.43296	12.9309
2.41814	-8.34652
7.98138	8.01794
2.39739	-0.60632
4.35046	-2.76446
4.66139	-3.63381
6.84492	23.9791
0.52614	1.91371
-0.36075	2.42552
-0.121926	9.74201
3.87701	0.5235
-0.44766	5.48589
-0.406334	0.496254
1.06441	-4.29709
-5.56271	-0.289137
9.18898	-6.14149
-6.49616	-0.3687
14.8568	2.65866
0.82085	0.122463
-0.647479	9.57758
-2.94441	1.16889
5.77494	1.25769
8.98208	-1.9082
-6.15722	-2.23215
-3.45108	4.95056
-12.0303	-13.4054
7.81481	1.55542
4.85252	5.483
7.13737	12.0668
7.94804	1.05121
10.5772	3.74856
15.4092	8.52689
-5.69597	15.3325
-3.24458	8.82362
-1.91925	1.46142
2.20255	5.79209
6.82054	2.91965
-3.92713	-9.33521
5.03397	-0.518093
-0.6997	2.85729
-5.02808	1.27662
0.82195	-5.82273
4.04871	1.15706
-1.40588	-0.07266
5.96359	16.8117
3.76773	3.04296
0.45232	1.48197
18.1769	5.85951
-2.5024	6.97228
33.4111	2.189
-1.98003	0.683018
2.22878	3.98342
1.60783	-3.9575
-5.07414	6.31205
-0.89205	7.51818
2.19356	-0.812515
-12.1433	0.021173
-4.31542	1.06754
7.40425	0.982913
-0.49486	9.71107
0.260544	-3.70181
-0.959952	1.64417
2.59999	12.3363
5.60471	1.84113
0.860352	10.3779
14.5784	-3.69326
8.61647	-1.4718
12.6979	-0.366394
0.18219	-1.24677
5.75631	-2.33335
5.85011	8.87447
9.21671	1.49628
-6.6635	5.23871
2.25658	-7.03949
2.75823	1.2046
-1.62208	4.63415
5.58356	13.8082
-7.08574	11.5886
-1.03692	6.19061
2.43377	0.21252
2.54716	6.85886
17.6974	18.4018
-12.6908	12.3874
14.4135	3.58175
-3.26853	1.09532
1.1539	-5.67422
-2.13596	4.90745
5.53675	2.38099
7.16324	6.66247
6.86196	-9.11519
-2.92427	5.23671
3.05684	1.61684
1.741	2.41951
-5.79821	0.264308
6.34885	-0.439445
14.0185	-15.088
-0.64682	3.89416
-4.26456	3.0454
6.97025	25.9266
0.204772	7.18858
6.97151	2.5857
-8.25992	12.3683
1.8193	-7.93637
5.50688	1.0178
6.57453	13.2893
1.18095	-6.12943
-3.7583	12.9514
-0.08437	2.34745
5.62783	6.39793
-2.62523	-6.80875
-10.3002	-6.95612
-8.75209	7.2867
1.64493	18.0376
1.8753	-8.19407
0.49577	6.44837
-0.187614	2.28183
6.38882	19.9138
4.54366	2.55992
-0.32555	10.8567
4.844	-3.612
-3.29486	0.487724
-12.9565	0.76473
-2.47544	10.9295
-0.377958	-1.17322
-7.63574	4.20925
1.57517	22.2943
-4.0505	-8.08836
3.56875	-4.13315
1.01224	14.0103
11.9838	13.9528
-2.75182	11.3758
-1.31802	6.45382
0.958664	-4.23846
7.31088	3.9079
1.76413	10.7677
3.56586	19.3574
2.52238	9.60122
5.5508	1.20413
7.4212	6.18605
1.2101	-6.56738
-0.186222	6.65822
-2.51105	10.5202
-3.06502	7.02615
16.3758	8.96262
5.64301	25.79
10.8836	11.9105
3.62136	-0.52278
0.615726	9.30534
-8.18864	5.5414
-5.45822	6.05288
-1.06737	6.12952
-2.70762	-3.47329
-12.9848	6.32947
1.38056	2.13555
-3.94067	-0.66264
0.441635	-5.18957
2.17314	16.6241
2.23445	-1.7955
10.8261	7.31952
-5.87963	6.72015
-0.86947	-4.06487
4.77042	2.84338
12.3475	-3.18473
1.44023	15.1166
3.18336	10.1542
7.82134	-0.258405
3.45714	0.71541
4.77002	2.35857
16.1736	-6.34545
0.27593	2.43114
7.40133	10.8447
-3.54033	14.5766
2.52454	-8.03563
-1.88623	7.03169
11.6682	2.58141
7.16223	-0.304907
11.4245	-0.21153
3.62907	6.97985
-1.63843	7.49815
-1.15955	-5.23076
3.54062	29.2111
-6.08028	6.22053
8.6147	9.19169
3.8181	13.0765
4.50701	0.08305
-0.966785	8.81423
8.32186	8.46124
17.1892	-5.06429
0.67125	6.39107
5.72404	-3.78943
-6.9974	-0.353146
4.39061	5.33032
-6.41401	-4.92357
0.305933	0.303113
-0.92169	6.85003
-5.9817	1.86392
7.14091	8.04415
26.1041	24.8843
10.3697	-5.79758
-2.70572	6.38549
-11.2299	-3.20608
-1.36935	7.91629
4.38774	12.1357
9.93935	8.84134
-0.687435	1.92277
4.227	1.77488
5.13435	-1.57058
-4.54661	-3.67837
3.40074	5.83535
2.69087	3.27871
-3.01226	10.7304
4.34062	1.34218
7.37995	4.27769
-2.71152	11.1532
2.98754	1.78439
5.36876	2.50596
3.8071	5.67915
0.79208	-2.0667
-4.17644	3.46226
6.47879	-0.852184
14.1592	4.57812
5.78623	2.01809
13.0046	1.52445
-3.312	9.21022
-11.2829	18.4174
12.9239	18.1562
7.09224	0.893982
3.45154	2.45004
0.016983	5.4667
-3.36395	-2.71229
3.14697	0.489265
14.3686	-0.898079
-3.48901	2.77558
1.92325	1.48953
-5.87354	16.8149
4.25434	0.639051
15.5568	0.77396
0.171257	-9.9118
2.11394	10.2532
1.97256	7.94551
2.96414	5.08468
6.62962	-6.01538
3.38619	2.93475
13.5012	5.93658
-0.4126	-17.9842
1.93406	6.16101
1.06052	2.6911
3.53333	-3.32125
4.02663	4.74787
-32.6983	13.3783
5.68505	18.3071
-6.66139	-2.91341
11.8932	-16.2337
4.28488	11.133
11.1245	11.7589
1.47727	-2.96292
-0.2083	18.2202
7.18269	-2.30473
-3.56474	5.5929
3.88112	4.86251
-2.34806	-5.9075
13.2315	1.25922
-7.99846	-5.38686
2.01389	-4.90887
1.50362	5.92786
4.55176	-2.24515
-0.17849	-12.7552
-0.79387	-6.87907
2.5995	1.56295
-5.34582	15.801
13.4941	8.28933
8.97936	13.6267
-18.5015	-0.294967
5.19008	-4.16703
11.6684	-10.4211
-4.62582	3.08556
-5.00485	-1.0415
-3.88603	5.56751
9.92262	-3.43121
17.359	3.16913
-12.2007	0.68492
-2.19317	-2.94991
-4.56292	-2.52167
-0.37204	-4.86991
1.31794	5.23803
-8.60346	-4.23692
15.0931	15.3321
-3.7868	2.98167
7.19751	-7.43153
7.32512	2.89054
8.50337	21.838
14.075	4.10622
2.54174	20.6081
10.7374	20.3142
0.533902	3.98154
2.32671	5.36418
-3.49902	2.78679
-3.94028	17.1781
0.145585	8.35146
1.88474	-3.76415
2.90237	0.814905
13.6584	-1.70198
-2.43101	10.9487
-8.37302	13.1071
9.39531	7.41758
8.42352	-0.8488
4.32487	6.89262
-1.70581	7.94432
9.38371	-3.37082
1.82291	10.1139
-1.54608	6.39614
17.5725	1.16287
-0.658807	4.32077
-1.76098	12.309
5.15313	-5.71832
2.75571	-2.09492
0.502068	-2.4283
10.2627	3.98526
-2.23813	-2.01614
0.32859	6.41395
-14.6458	2.43888
1.75533	14.4278
-8.68096	2.21841
-3.90778	-1.47146
12.6247	1.00948
12.7544	-0.361668
-9.72555	-0.79505
-8.1963	0.28368
2.01638	-4.3275
1.56092	1.60335
-0.97485	6.9801
-4.3933	10.6751
-1.64403	13.0293
3.264	10.09
10.3948	13.456
-0.903741	0.4143
19.0639	6.00737
-6.41984	0.87744
5.46289	1.55745
1.36795	-0.661655
-1.00279	2.76684
-1.74238	-4.6327
16.4897	1.56249
1.16753	3.8257
28.5965	-0.237385
0.577554	3.31908
-10.2764	-1.0968
-5.01786	2.14828
10.3533	-11.9256
7.3997	-0.04952
2.98936	-8.29128
-6.2225	5.31325
11.9007	2.33166
-9.14779	14.925
-5.76393	-4.33796
13.3231	-0.56158
3.64247	2.22731
-10.7492	1.52165
10.5171	6.29831
-1.7594	12.3057
-5.60717	-7.00746
1.92934	19.0266
6.63017	-7.06985
-1.35423	2.34826
-0.565625	-1.38244
19.2018	-2.55199
7.89072	3.36071
7.59952	0.303516
10.7426	13.7804
27.5688	-2.04094
12.7603	4.28386
2.2361	-2.3755
0.8415	11.5524
4.23348	7.13851
-6.71307	4.86542
5.45159	27.1078
3.54133	-2.75879
-3.68498	-1.20457
-0.47084	3.99125
-5.71779	6.75735
5.9559	8.83813
-9.815	-0.45518
3.11174	15.7685
10.0279	7.24756
3.47694	5.15867
-3.2757	5.76969
10.2168	3.48688
14.2887	8.66019
0.809053	1.85076
2.72609	7.19878
-9.82783	2.64964
3.50515	-3.75353
3.45568	-7.61144
1.75912	-3.86239
-4.98542	5.8941
-1.2746	10.2074
-5.85394	5.13795
-5.83817	19.0222
-1.62177	7.57406
21.4536	4.12101
6.99978	0.132426
-3.88104	10.8926
-3.02181	18.1224
-0.332705	-3.94754
-2.36684	1.86081
8.21926	19.0348
-0.3037	3.33598
0.017014	3.08736
6.99417	-3.73836
-9.00361	13.9985
8.30269	3.5046
10.7454	4.6528
-3.04056	4.79325
5.19537	6.4744
10.3393	0.461248
3.61651	-25.1989
0.996328	18.0742
-1.86736	-13.7188
0.278312	9.86884
7.03768	14.7004
0.58767	7.75007
-0.26882	2.04775
4.79702	-2.42897
-4.70543	0.969935
4.07371	4.34785
1.18471	1.22325
5.85368	-3.11476
16.3631	2.29594
0.09832	-3.64125
-3.52034	7.59032
-2.27758	-1.9621
-7.84169	6.18133
-1.02032	10.3681
3.60144	-0.384315
3.35064	-0.06988
8.90922	-5.32521
4.84309	3.69306
10.7322	4.49886
30.0293	10.5605
-7.93792	8.67621
-1.85773	15.0518
1.45374	6.47536
-0.09717	-25.8257
-1.64823	3.75936
7.99166	9.45185
10.0718	-5.00487
-1.53925	13.5232
9.16006	-2.66605
2.48822	-1.6194
-0.50242	12.2837
6.53001	-2.76135
6.72768	7.30381
3.01536	5.21265
3.39387	0.496061
2.31522	10.2588
-2.71394	21.4331
-5.34449	4.45979
10.0032	-4.1066
6.75705	-6.21767
7.87683	2.88266
0.68293	-10.143
1.54969	4.85881
11.7151	-0.591598
23.6856	0.662506
-9.85851	10.1104
2.53278	6.93911
-4.57886	7.62716
-2.86825	-8.10594
2.39299	10.4717
-6.52565	2.73592
-0.582726	10.9918
4.81628	2.48907
-7.30741	-1.24853
1.65782	-3.2378
7.17291	-4.33478
1.16099	-0.150546
7.14693	0.603753
-1.87206	10.2431
1.35746	-4.24207
7.62759	20.5716
-2.45577	16.1122
6.86984	0.308334
11.1826	5.43948
10.4474	13.3008
-3.30852	-5.06248
7.64078	-0.115204
2.56241	6.10437
-2.83304	9.90466
4.10738	-1.05174
-3.35409	-4.36221
1.09578	-0.48104
3.24049	7.36949
10.5049	-9.99559
-4.52713	2.89893
-1.76674	6.24323
3.67386	9.4661
4.07162	-28.9483
3.99031	2.80894
3.74176	14.5075
0.373579	8.98619
0.77632	2.12154
-4.28639	17.0892
5.56191	0.73284
10.335	0.605522
-0.01996	3.97987
0.47382	5.62236
0.23781	5.30906
-6.3893	6.32223
3.30349	-11.6579
-3.3102	3.19069
-7.35783	15.0041
-6.6311	4.56186
8.78153	-1.41229
6.48526	-8.61118
7.71687	2.16291
5.01856	-1.11824
11.4574	14.587
-0.037506	1.13932
15.8509	-5.78294
7.2373	2.08276
2.29366	1.53105
1.26955	17.4907
2.26506	3.86081
-4.55337	1.63068
15.4144	6.08475
2.54987	9.93776
6.42004	23.8856
1.8427	-0.85569
7.43723	17.4788
4.07109	9.68482
-6.59066	10.3194
-1.85548	30.7098
16.59	0.482165
-0.767213	6.58162
2.32142	-1.24451
-8.34359	9.40704
11.879	6.10136
0.657702	15.0434
10.5242	-9.40059
2.84882	4.58871
8.76772	-8.25319
-5.36461	3.94852
3.49264	1.83451
-8.45182	-6.50928
5.18381	11.9074
9.32664	7.12852
8.30881	3.61379
2.53863	14.817
-0.25577	8.83667
10.959	-4.74113
2.5516	-0.0027
11.5935	0.7281
-2.43177	3.48869
11.577	-4.79983
0.882763	0.452892
7.18748	6.84783
-2.30152	-8.10361
-5.38989	14.8731
-7.45885	-0.257324
15.4049	-4.24025
-2.06734	-7.55017
-7.83756	-0.047142
7.94556	3.2743
3.99142	4.11503
8.35649	2.39656
5.00306	3.15984
-11.0456	9.81664
11.7849	1.53501
-5.14934	3.27693
0.086754	11.2784
4.81266	-1.69586
0.61631	13.8545
-1.74412	-1.01524
-1.29436	6.23206
-0.19264	-3.12247
5.54462	7.48442
1.94083	0.34049
2.58106	-1.06046
0.207408	-5.18397
-8.01948	-13.0002
7.31168	3.50422
-0.147235	3.53554
2.54565	6.84658
11.9978	8.00712
-0.174313	-1.04929
7.78514	4.35263
2.32262	4.25524
4.67204	0.48253
6.82683	15.0846
4.45144	2.3675
-5.49116	7.93037
-5.33923	16.9344
-1.67732	-0.96275
-1.21127	-6.19895
6.53904	-2.11279
-6.20877	-2.07499
-0.94838	0.04912
-3.67123	13.9201
-1.30573	-1.19514
9.54784	-4.74474
-2.37327	-3.24169
10.6588	12.1209
6.63024	-0.699326
0.312055	4.60094
3.57356	6.35614
-5.60397	-5.25918
4.20983	-1.01929
8.90608	0.889336
0.68814	14.0961
3.95325	8.58513
1.43537	19.0098
6.5388	-0.543655
-0.10805	17.6445
10.537	2.32514
10.6977	9.3716
-8.91541	9.75674
3.68789	-2.50887
7.982	15.0174
11.9471	-1.24761
8.05349	2.70565
3.61822	11.6683
-1.96769	-0.66326
4.37881	7.65482
-4.708	5.88877
-6.45254	-9.04889
8.1349	-6.35395
5.45071	-0.242093
1.36921	-0.844154
10.4345	5.8254
7.45985	6.82358
2.28436	9.67157
6.21402	5.66959
-0.44764	0.9942
-0.581385	3.72684
-5.23313	1.12221
6.88674	1.23586
11.4285	-7.47575
10.7112	-0.33833
-1.19923	7.5295
-3.27177	-0.30043
-10.1421	7.81714
-4.22146	-7.58057
9.54781	6.1081
7.33899	-0.019025
12.5887	11.6579
4.60415	0.784017
2.54535	2.59862
3.05686	6.21439
7.67592	-9.84259
-1.59459	15.7166
1.29469	1.72186
13.0552	11.3041
5.21916	9.77386
3.98228	11.5667
-0.840223	5.16064
0.93466	15.0622
12.2143	-7.1281
1.37766	1.55072
0.473647	-2.52888
-4.59318	8.6668
-10.8249	27.6164
-3.11192	2.23421
6.35235	8.03166
10.9279	8.61527
4.46947	3.55448
5.24519	4.19143
6.33931	3.02597
-1.32676	3.6546
-1.01297	-1.19973
0.03755	9.3611
8.39097	8.95593
-16.7017	5.48833
-2.5656	7.83929
12.4174	1.44027
-6.27029	-2.55539
2.80797	-1.4849
16.4352	7.17033
-3.63481	5.97314
21.7036	10.8176
4.69966	10.4122
3.00158	-3.7066
-20.6404	-4.02753
3.07914	4.66837
-4.70457	15.3899
4.48367	-8.74287
-3.36859	7.34848
5.4005	-2.93191
6.85452	7.81257
5.83939	-5.05457
17.57	6.56145
3.54944	7.61206
-0.90099	4.84863
-4.71847	3.55962
7.56852	-1.63433
-0.01458	-1.82034
2.60548	4.98797
11.5748	-3.7771
-1.73771	7.30011
-3.46605	0.119814
6.26176	-4.10187
2.90194	7.47797
9.68864	17.5301
2.11733	1.24289
-5.51332	7.21669
-1.10745	0.29799
-3.37583	-4.41341
14.0157	-8.63218
-1.39514	2.51466
10.744	10.5785
-3.15574	-3.32251
4.92537	9.80291
-4.69013	3.03373
4.39649	11.3869
1.19661	5.04018
6.41798	3.78054
2.78331	18.037
8.44921	-2.85915
0.081242	5.22513
1.31281	1.92012
-4.9677	9.47744
-2.78653	-2.93738
2.33873	8.75278
7.70268	1.04183
8.40952	1.01166
1.68498	7.44519
-0.991345	3.14117
6.72223	9.07616
10.4164	9.72292
1.96836	2.00579
14.2512	-10.0195
7.67	8.81978
14.1221	2.13398
10.4235	4.03069
-0.659935	12.6604
25.4784	6.60792
-5.27438	4.15887
-0.4205	2.26248
0.957592	5.95355
-11.8034	8.16424
7.08398	3.92675
10.6469	6.84443
6.44659	1.45811
-0.65067	-7.86129
-3.80089	2.65421
6.96524	-13.8845
1.81318	-2.3802
4.52891	-0.25686
-3.4261	6.67255
-10.5825	-11.7017
0.51772	5.9455
3.1024	5.31299
9.73443	6.76067
-2.80023	-4.2726
2.44435	17.9577
10.9727	7.09582
1.51599	19.2516
8.57789	0.480347
0.44617	-6.08404
5.27711	10.178
-0.32211	-8.54831
1.95014	-4.86984
16.8489	-2.29035
8.00336	-11.8785
4.54236	0.216298
5.24934	6.96815
-3.34745	7.17835
19.8066	0.326258
1.81324	13.5263
-2.36107	5.27807
0.998065	5.14154
-1.74575	12.5181
5.35509	3.26999
0.0035475	-4.07085
4.34551	-7.33011
-5.2951	9.53569
-3.01751	9.83746
3.50802	-7.04962
-2.67539	5.56947
4.51312	13.044
7.90099	5.02138
-0.63118	6.46778
12.3832	1.49561
6.44254	3.13004
10.2398	-6.67318
-0.861887	14.2622
-7.12335	5.18938
-2.82876	-6.98196
16.1311	0.469313
7.4041	8.80357
-0.839148	6.36829
8.66098	0.19556
3.17894	2.23553
-2.1449	10.5397
4.81175	14.8511
-0.47184	4.16325
-2.16208	4.58731
2.80507	5.64505
-0.19405	-0.8007
-6.59093	6.94608
-0.05398	1.4673
11.799	4.52908
-3.34081	32.8944
-2.42741	3.03316
2.78465	-15.6549
0.09718	7.67216
0.970985	1.61917
8.19119	1.92464
7.12762	2.16656
5.33724	4.55975
2.48222	12.2914
3.73228	11.2331
-1.92265	4.15785
3.61714	10.9047
9.30701	2.12321
0.719287	6.06512
9.51385	-0.77073
17.1902	-7.98978
-3.85437	3.97033
7.27049	0.82885
0.40633	9.53477
12.7353	-4.65397
-5.38434	-5.05188
17.3285	-1.81614
-5.83308	-4.08438
-6.05054	-10.3133
-1.10208	3.27073
-8.65598	3.31567
9.49926	-7.45007
4.08484	0.753322
5.72303	10.0105
-0.138664	21.2309
-5.44654	2.53241
-3.51301	-6.31494
-12.2163	2.04007
19.3367	-4.35245
7.48813	10.4279
-5.75288	5.89415
11.5903	-2.40837
-2.14309	9.30106
4.81647	3.5753
-0.938	-0.266556
22.2741	4.94957
10.1518	-5.81186
4.46613	-0.485185
2.26994	2.09414
6.67132	-2.50484
-6.26088	14.7037
-11.3484	13.9637
-1.9723	5.05288
-0.643367	4.55164
-6.64106	0.168816
4.01325	7.04208
6.67371	-0.330147
-1.70606	0.59928
-1.27975	11.6889
13.0631	-2.7779
6.82421	4.69024
5.22255	-4.61509
-9.43735	28.4193
21.2633	12.8883
-2.71103	9.44871
5.58792	7.40538
2.85326	4.26772
-0.66732	17.4909
5.37513	6.40478
-10.0104	1.82825
10.1835	-4.85735
4.26178	7.98798
-6.41538	14.0331
4.33176	-1.54081
9.19501	3.71503
6.8942	9.04278
17.2283	-2.1295
-5.73644	2.35634
11.5645	9.8407
11.859	0.53977
-6.51262	12.8109
-9.76902	4.82351
-7.3522	-3.71353
4.4697	-5.80981
1.10802	7.57575
0.334389	8.40938
7.22799	1.95145
9.83568	-0.607513
8.05686	2.57774
2.14378	2.55661
12.0953	7.3952
10.2248	1.70243
-9.8046	8.77834
3.18392	6.07248
-5.31681	3.73266
-2.02961	-0.8279
-5.85609	7.28642
4.07963	-2.28946
-0.13718	-4.64591
5.66181	-7.29762
12.7807	6.49846
-6.50534	3.44259
-6.67284	15.8133
7.94319	0.500722
-0.41481	4.24733
13.057	6.71815
4.07079	6.90971
3.30954	-2.82521
4.87916	-0.167053
6.78078	4.41567
-2.50175	2.4566
3.97715	3.3795
3.54923	-2.67069
3.83158	4.61878
-7.19125	-5.55975
3.96119	1.34403
-2.57383	-2.18953
-5.38604	5.91097
-2.84971	2.60047
4.19968	8.3665
-1.60537	2.94389
-8.87151	-9.50197
0.454602	17.1305
4.20678	3.37297
-10.0646	7.46195
2.94617	5.8231
-2.90309	9.37133
4.85555	10.9072
10.027	-0.768364
1.19268	9.88831
5.7337	3.97349
2.00535	1.51928
-2.80625	-2.31251
2.91746	9.30137
8.27482	-5.13834
9.4446	8.15509
6.56657	11.8907
2.7559	-5.14862
-0.96853	5.17654
9.49882	4.15062
4.37965	2.93181
6.74133	3.5919
5.70421	-4.663
1.56724	5.53131
18.4688	6.44861
15.9968	6.71991
4.53042	4.19162
10.6525	-5.97603
-3.07171	-4.15032
-3.49986	2.74919
-4.36477	11.8172
-5.69559	7.36113
-1.69992	3.37358
0.243447	6.41951
-5.38858	6.25511
-3.98238	-5.78812
-12.2371	10.9299
-9.67514	19.0516
5.23399	2.25256
10.2511	-3.52689
-0.040995	5.68332
-3.3162	2.7504
3.12492	-14.3537
4.95245	0.240974
14.6489	7.1686
2.49355	0.75686
4.68381	-35.7718
11.6466	4.9066
7.74506	3.91111
-0.619692	1.55104
6.67091	10.7659
-6.69707	5.34634
8.24765	6.42036
-1.41248	-3.1682
-5.90245	0.413445
12.9304	2.82204
0.021931	0.02043
4.46347	1.05903
1.08964	8.50548
5.20596	0.467942
8.38084	-0.99001
3.74348	3.90344
2.4147	1.31557
5.0816	4.4372
0.559655	-11.8929
-9.26382	8.91413
-2.08304	-2.97819
6.44688	-1.8304
4.15291	10.5344
-4.54371	5.36919
7.15905	-4.4431
12.2673	10.454
7.70756	18.076
10.5104	3.20057
-4.56995	-9.86386
8.55492	20.0243
-1.9271	2.7141
17.5722	1.37805
20.1799	8.45189
8.82179	1.48069
0.85406	-2.99611
-5.30481	3.63191
2.49427	9.09471
7.38868	6.34234
1.40718	4.9303
-1.36582	-0.381256
11.3422	-0.41125
0.1153	-11.6782
3.10068	-1.98796
-11.1576	6.54763
6.65274	6.75569
-3.70588	0.89262
13.9022	-9.89227
-4.49911	0.80841
9.67934	3.62569
6.88744	10.3679
1.20056	1.63549
-0.65786	-2.05588
-4.76875	1.8697
3.68194	13.1116
4.83497	9.41521
2.02016	0.2548
-2.53421	-1.45993
16.0609	-0.981778
0.977806	0.712906
0.764798	-5.36182
8.71316	-1.70877
4.82236	3.96161
3.87847	-7.18347
2.99032	5.86205
6.40865	-0.425896
0.54186	0.720302
-0.742528	-1.82369
9.36003	-4.86163
12.6648	7.56046
7.09218	0.406654
0.61092	-8.45715
-0.73586	-4.3148
2.20569	-10.2094
5.76152	3.71527
13.0634	2.53175
-3.28375	8.17581
4.17462	1.8288
1.96804	2.60186
-0.702853	4.94891
-3.60074	4.07575
4.46802	3.90672
4.90171	-6.6785
3.7637	-22.4317
9.80553	2.51213
3.20165	4.0376
-3.93016	-1.60475
-8.97033	4.55973
-1.72754	4.629
0.46331	3.33093
8.70959	0.66818
6.97767	0.413785
-2.75354	9.42789
10.6478	16.0828
6.4489	15.9078
14.6525	2.95236
3.69828	3.62435
2.12809	4.91111
3.29736	6.2772
11.3307	13.3294
1.18291	-8.50459
-1.22795	8.25087
8.41297	3.32604
16.7383	16.3086
10.0395	2.44118
4.52516	14.0741
1.52132	-0.222482
1.02519	-0.47733
3.64735	8.42981
-2.74122	-2.99956
5.32001	-2.35104
12.3232	-4.4107
3.31453	12.2156
-0.843323	-1.74511
-1.50799	4.03031
13.8983	2.26055
-1.42227	0.207397
-6.38412	0.25396
-13.9372	-0.451675
4.43566	-3.11544
3.54349	-11.7495
-10.569	9.0458
-14.5437	-0.425752
-0.90075	7.67453
-1.30698	5.54082
-1.4777	0.95009
3.08359	5.6268
8.58353	10.2817
-2.80479	12.7624
-0.52095	0.17962
-3.16079	7.04684
-9.29916	24.5531
-1.84798	1.59111
-9.70151	6.84572
-3.96464	0.60671
-0.09168	2.53482
-8.13293	-9.38712
3.674	-2.49104
7.04392	8.25867
3.38031	3.55588
6.11733	6.39879
-0.10151	14.1448
-2.25896	6.81932
0.665486	12.3123
0.111487	2.69336
2.61812	0.0109905
3.4475	11.4713
-1.79837	3.19787
-1.52534	7.97987
4.242	-0.70954
-29.3539	4.88351
-6.83861	-1.42275
5.26646	1.39718
4.09856	-2.18106
-4.79205	-3.57886
2.39773	2.1186
10.96	2.2689
3.47021	-0.88077
-2.87993	3.9509
9.37437	8.96935
0.43171	9.57142
-1.54327	9.15169
15.3347	6.5873
7.69939	-2.64727
2.6869	0.76157
-2.94296	0.897736
0.78734	-3.9836
1.15951	-0.78523
-2.03368	3.66955
-5.36361	5.19865
7.10807	5.85704
-4.64668	10.5931
0.75241	-2.98754
17.0652	3.01524
-4.49591	2.93165
1.03703	10.6431
3.45784	-2.28882
10.2754	4.50889
-2.23617	-0.044243
9.09914	14.5837
0.143936	11.056
16.2445	9.60338
-3.88988	-0.410045
16.6834	21.9088
-3.91504	5.32074
-5.64152	14.1674
11.8038	1.20245
5.47121	-11.7478
-4.35738	4.6516
14.862	1.63137
5.96169	4.39669
-2.9495	8.72253
-3.21287	8.32899
10.2034	-0.179642
13.7049	2.56289
1.45544	8.12824
5.37293	0.4795
5.4338	13.7873
12.2445	-4.75394
-3.20693	0.349995
0.340576	0.82571
1.48189	8.8817
-5.85704	1.66518
-0.28767	5.08392
13.9306	-5.09985
-0.10449	12.4331
11.6466	10.0085
-2.94247	3.66269
-1.79568	9.05412
3.09985	4.03963
-2.79861	8.2623
-4.15485	10.3918
15.179	-0.64614
8.12837	4.99902
-8.30361	5.27261
8.32276	8.73914
6.37597	3.87617
1.93151	3.52919
4.37109	18.1808
-1.90654	7.72804
6.09418	-5.84119
-4.80582	-11.7655
-8.10537	-12.7387
-2.77199	7.45518
7.93343	-1.44337
4.42427	3.1799
5.25701	-0.84874
-13.9559	7.65579
6.80211	1.76472
3.07249	6.91068
-4.09756	2.55282
12.8152	1.64796
7.77419	3.43992
7.09895	-5.72602
7.59955	4.91647
12.3408	6.37416
1.18224	7.79158
7.91091	8.30487
-4.9537	0.66654
-8.0574	-6.90772
8.24233	-1.13411
0.59721	1.12014
-0.567722	-3.787
-2.31124	-4.58845
-3.5669	6.25205
-0.14339	-20.7812
5.23647	3.21532
-4.9827	2.52059
-1.11255	7.85876
0.20172	7.86989
9.9408	8.44434
-1.31879	12.8241
10.1671	-0.443156
4.3659	12.9285
2.93199	-16.244
0.625885	2.13925
-3.00331	11.8185
15.8028	10.7804
-5.68445	0.24642
1.06281	2.3291
5.75375	7.74287
-3.77896	5.72546
8.95641	2.37782
-14.46	20.9316
-5.82706	3.96854
3.52538	-2.15567
2.95574	5.79692
5.80515	-6.7653
-0.8404	-6.96802
0.10739	7.09843
2.14315	4.00224
-4.10475	2.41359
-5.30777	0.05523
7.52614	-1.62208
-0.7633	-0.97965
9.9016	7.71251
-4.06363	-5.01819
-13.4534	-9.67423
-3.05091	12.1961
-3.34693	2.29324
2.42006	-11.1032
4.97206	4.73207
-9.40458	7.62146
-2.70339	14.9689
-7.64668	9.16376
1.90355	3.38802
3.26232	1.22947
6.38823	1.69163
0.28514	-0.305905
0.47044	-0.882645
-2.21759	2.93278
20.3671	6.7572
-1.06081	-7.01619
-5.45981	-1.49376
12.9033	0.128611
-7.95799	11.4766
5.16228	-6.63054
1.55479	-4.34415
-2.76154	0.016827
-1.54865	3.40008
3.19261	-0.885693
-1.35406	4.48337
0.317465	-1.79464
-1.979	25.3431
6.43816	-0.080196
5.5632	7.75734
5.96792	-2.42917
1.43294	-1.06829
8.01453	0.21985
3.91349	2.4109
14.611	24.7042
1.4032	0.807026
0.73964	-4.73556
-5.03704	-12.8544
-0.519037	-4.83792
9.29652	-3.60345
10.4051	4.7816
0.469705	-2.64555
3.99855	-6.85558
4.48742	8.90865
-0.49612	-2.90777
-8.76913	1.22938
6.79994	18.32
13.7642	6.71668
-4.8431	11.5746
7.92605	15.2283
-0.99872	-3.45226
4.87182	1.71487
-4.1404	-3.67017
1.69925	-7.65226
2.86657	-2.49443
8.69665	2.7181
-3.68695	6.53181
1.39586	3.45205
13.2832	0.61825
-6.97406	1.50066
6.60396	15.5522
4.55661	6.14032
6.02607	-0.763715
-2.97463	0.66321
6.3196	4.67924
6.3224	0.67073
-5.84638	12.0268
10.2909	3.17653
-6.17211
-6.25068
0.353857
2.20868
-3.86851
-5.61515
3.04954
-2.3802
1.74901
-0.801315
-2.5195
0.901618
1.0608
-8.87828
-8.85962
13.7043
-15.1985
-2.23899
10.1264
17.608
2.96572
-16.4457
-1.17418
1.41952
5.80495
12.6607
-0.09624
10.7467
-3.01096
-6.33228
-8.28861
1.714
-7.6757
0.1243
2.74696
8.78314
-4.29069
5.94581
5.41838
10.699
9.27084
2.18834
5.43172
2.27654
-2.41775
2.23716
5.05443
3.87273
7.1391
2.51076
-0.425156
11.2737
15.7
-2.5612
-4.39641
8.45028
-3.36805
3.52999
-2.56535
7.16838
-8.07948
7.77584
-2.22134
-7.60471
7.47074
-3.27566
-4.38966
3.81874
-5.43213
11.7067
-5.29095
-3.36635
-6.00062
-0.44046
0.50946
0.0424
-0.749783
-10.4039
2.21236
0.14339
17.0613
0.661606
1.29335
-4.14085
3.78399
-4.4374
0.88428
8.43617
-3.14551
12.2356
-2.92293
1.68389
0.52026
7.30854
-7.54026
6.97637
4.44946
-7.01356
-4.56461
4.66371
3.73412
3.64042
-1.88847
26.6032
1.90166
0.461587
1.62592
5.34161
1.12527
5.03311
16.7693
8.60478
-1.29947
-4.22993
-2.60279
0.05201
10.15
-0.69832
4.31612
4.32787
-2.64106
2.6521
0.313808
-2.18401
10.1114
3.25954
2.17183
4.18334
3.62936
-4.20627
8.51336
8.45147
8.16049
-4.01104
17.4052
6.45525
4.23293
2.27577
3.71385
-4.42101
-1.87144
0.756325
4.93182
-6.00228
-11.8284
-21.2544
20.5584
9.01791
1.30177
8.56318
-6.53944
0.264114
1.63351
7.2911
-1.69799
-7.34237
-2.37237
4.39333
5.34116
10.8824
6.89715
2.62778
1.34055
-29.4885
3.7146
17.0269
-8.68325
-1.35814
-1.51432
8.95248
-13.2296
2.4916
-4.45399
-6.69238
1.82558
-0.145752
7.66183
12.2638
-3.27774
-0.69901
7.8616
-3.42703
0.681585
2.56287
-5.67801
-8.07796
14.2086
-3.79833
1.92139
8.593
0.53317
1.22516
3.99128
5.36241
5.13353
6.47602
-2.37633
4.25129
-1.82539
-9.53475
9.87254
16.651
-0.801582
0.568645
3.03471
-3.22736
8.21588
0.94622
-7.90648
6.7055
8.07269
2.33737
8.6656
-3.87195
11.1534
-9.00013
-0.114005
-1.79147
4.18194
10.3656
8.62278
-4.39837
4.38364
-4.19722
-0.20423
6.8643
9.13666
-2.62936
14.5033
-5.91127
6.39867
1.4745
-0.46119
15.5942
-16.9253
0.85966
13.9157
6.63141
-6.48729
2.67607
-4.39479
11.3345
-4.32026
-1.59655
9.55499
7.36218
4.01923
1.93116
16.3799
6.82008
7.20125
-5.7569
5.71078
7.27885
-10.4083
-1.30443
5.50225
0.755765
13.6593
6.74483
4.86608
-3.49154
2.58825
-1.88105
1.30286
6.44024
9.13623
3.75053
6.52532
4.91545
2.96386
6.74403
13.4367
-0.08099
10.8729
12.8717
-3.15426
8.48502
4.73668
-8.86046
6.7757
4.83602
-0.494003
8.98033
4.50046
3.67768
1.71541
-1.61068
-2.18378
-2.59804
3.38501
5.52153
5.70937
8.90799
0.22096
-0.450634
-3.59492
12.4515
5.50636
3.05193
0.03421
22.3428
19.0122
-1.72144
-0.0442
-0.36581
2.16512
-0.32294
10.2461
-5.75109
3.36707
-7.02299
-0.721925
-2.39414
-5.20505
-4.87438
6.69495
-4.68934
-2.45018
10.576
2.18796
0.218625
-0.006982
9.57253
-9.12417
-2.38877
-5.09237
3.47918
7.41809
-6.58423
0.433975
-4.49267
-2.50241
3.71867
1.51635
-2.29044
-1.20166
10.1347
8.52143
16.2903
6.86626
3.31533
0.412267
3.47669
10.6128
0.2779
0.404533
0.262085
13.2089
-0.478863
-6.94582
5.25485
-0.581535
-6.15346
16.7045
-1.4072
1.8925
3.85353
10.1642
-6.99618
5.91284
4.08446
-4.73072
-2.56241
-1.32008
1.95331
-3.02569
6.54587
-8.38399
-2.1756
-4.88972
-6.91879
-13.2581
-0.651215
-7.78686
5.08667
-3.877
0.16491
10.0758
-8.43157
-4.74479
5.25238
-4.64816
-5.45064
3.09485
2.89382
9.85402
8.75962
-1.69878
4.02407
15.363
13.1566
-1.90112
8.93407
-0.73812
10.9265
-9.9345
8.40405
5.0125
3.8483
12.7293
-1.28988
-0.222427
-3.77959
19.0476
11.3391
1.88438
6.90831
5.16031
-4.62573
11.0803
0.23361
6.40561
0.34686
4.86625
5.76487
7.52131
17.6614
-3.38155
2.14195
11.1769
13.3857
-4.27695
-1.6562
7.88705
6.78244
0.800865
-3.04211
13.97
3.13556
6.31612
12.5223
10.4543
19.5877
-5.87664
-10.2132
-16.6377
12.9966
4.19238
16.4447
21.3373
-6.51028
12.832
6.20629
6.11012
1.18483
3.22585
-4.09642
8.58423
12.3892
-2.0317
1.47792
-0.6546
-3.31869
1.77943
1.82627
-3.68924
-1.05207
1.37634
-12.9166
10.8496
1.53046
4.96169
-4.9444
10.7916
-8.08201
1.67796
-9.14809
0.391082
9.52918

## Sheet: Fig3c
Chronological age	LensAge index for diffuse-light mode	Occurrence of age-related diseases
44	23.5794	1
47	21.4849	1
33	21.4117	1
62	21.2922	1
45	20.522	1
58	19.4694	1
47	19.3587	1
50	18.935	1
47	18.9142	1
62	18.9046	1
53	18.701	1
43	18.6288	1
62	18.1054	1
53	18.1003	1
57	18.0923	1
50	17.6037	1
58	17.594	1
45	17.4189	1
46	17.2709	0
44	17.1825	1
52	16.7524	1
63	16.6799	1
54	16.6409	1
55	16.5917	1
56	16.5233	1
63	16.3009	1
67	16.0336	1
62	15.7931	1
55	15.7243	1
51	15.6821	1
56	15.6748	1
52	15.6129	0
60	15.4948	1
50	15.3687	1
51	15.2797	1
57	15.2196	1
43	15.2041	0
62	15.1907	1
59	15.1555	1
65	15.1183	1
63	15.0373	1
58	14.9366	1
50	14.9149	0
46	14.876	1
42	14.8287	1
60	14.8218	1
53	14.7535	0
58	14.7167	1
60	14.6283	1
62	14.5725	1
45	14.5414	0
54	14.3891	0
53	14.3425	1
58	14.2635	1
50	14.2635	1
43	14.2266	1
58	14.0149	1
57	13.9815	1
61	13.9672	1
57	13.8654	1
52	13.8393	1
48	13.8136	1
58	13.8085	1
55	13.7984	1
69	13.7638	1
53	13.7606	0
51	13.7554	1
58	13.7428	1
67	13.6593	1
52	13.6282	1
21	13.5875	1
55	13.5693	0
66	13.5631	1
60	13.5623	1
64	13.515	1
40	13.4556	0
61	13.4522	1
56	13.4385	1
64	13.4119	1
55	13.3664	0
42	13.3351	0
62	13.279	1
63	13.2121	0
44	13.1623	1
45	13.1326	1
60	13.0811	0
47	13.0233	1
57	13.0183	1
68	13.0166	1
56	12.9938	1
55	12.9567	1
51	12.9561	0
58	12.9496	1
61	12.8615	1
30	12.8464	1
61	12.8075	0
53	12.7857	1
67	12.7031	1
52	12.6906	0
61	12.6663	0
60	12.6352	1
62	12.6338	1
60	12.5176	0
69	12.4987	0
58	12.4685	0
56	12.4669	0
53	12.4631	0
38	12.4599	1
40	12.4569	0
57	12.4455	0
56	12.4157	1
61	12.3942	0
54	12.3881	0
53	12.3631	1
52	12.3558	0
47	12.3314	0
52	12.3216	1
56	12.2753	0
60	12.2277	1
57	12.2277	1
56	12.2242	0
50	12.2133	1
65	12.1124	1
64	12.1067	1
60	12.0758	1
66	11.9559	0
36	11.9104	1
61	11.9103	1
49	11.9091	0
69	11.882	1
59	11.8776	0
53	11.8589	0
61	11.8468	1
60	11.84	0
54	11.8232	0
66	11.819	1
61	11.8051	0
63	11.7665	1
48	11.7471	0
52	11.7301	0
56	11.7272	1
61	11.7245	1
59	11.7058	1
60	11.6976	1
55	11.6866	0
61	11.6859	0
50	11.6714	1
58	11.6702	1
61	11.666	0
39	11.6299	0
63	11.6209	0
40	11.6076	1
40	11.5566	1
66	11.5553	0
60	11.5231	0
64	11.4906	0
59	11.4827	0
52	11.48	0
56	11.4596	1
72	11.3985	0
52	11.3878	0
57	11.3619	1
50	11.3311	0
55	11.3228	0
70	11.3143	1
64	11.2896	1
63	11.2756	0
48	11.2736	0
60	11.2661	1
54	11.2603	0
44	11.2492	1
62	11.2249	0
74	11.2126	1
57	11.1934	1
66	11.18	0
38	11.1507	0
59	11.1401	0
59	11.1312	0
47	11.1171	1
56	11.1114	0
50	11.0861	0
62	11.0854	0
55	11.0738	1
50	11.0302	1
65	11.0269	1
53	11.0237	1
55	10.9758	1
51	10.9394	0
46	10.9165	0
66	10.8855	0
61	10.8807	1
54	10.8266	1
57	10.7207	0
56	10.7194	0
47	10.6921	0
61	10.6824	1
67	10.6768	0
53	10.6521	0
53	10.6254	0
64	10.6198	0
68	10.5663	0
60	10.562	1
64	10.5363	1
57	10.5338	0
63	10.5205	0
50	10.512	0
69	10.5117	1
51	10.5018	0
65	10.488	0
54	10.4786	0
44	10.4457	1
66	10.4273	0
62	10.3828	1
63	10.3774	0
51	10.3766	0
61	10.3751	0
64	10.3633	0
58	10.3499	0
52	10.329	0
52	10.2968	1
59	10.2898	0
63	10.2893	1
74	10.2567	1
53	10.2555	1
69	10.2447	1
62	10.242	1
53	10.2376	0
60	10.2366	0
54	10.1751	0
56	10.1688	1
70	10.166	0
65	10.1481	0
60	10.1462	0
50	10.1354	0
61	10.1338	0
71	10.1313	0
52	10.1253	0
53	10.12	0
49	10.1182	1
51	10.1037	1
59	10.0992	0
55	10.0638	0
50	10.0516	0
64	10.0303	1
70	10.0282	0
60	10.0279	1
57	10.0279	1
66	10.0272	0
54	10.0199	0
52	10.0165	0
61	9.9923	0
64	9.98568	1
67	9.98376	0
57	9.97693	0
57	9.97312	0
60	9.97115	0
66	9.96468	0
64	9.95515	1
67	9.94467	0
56	9.94023	1
65	9.93511	0
56	9.87404	0
52	9.8711	0
59	9.82938	0
70	9.76218	0
56	9.7618	0
62	9.75572	0
59	9.71505	0
68	9.70744	0
62	9.69303	0
62	9.67764	0
55	9.66071	0
72	9.65299	0
48	9.62449	0
52	9.60637	0
71	9.60123	0
68	9.59667	0
68	9.59155	1
52	9.58948	0
51	9.58202	0
65	9.58164	0
48	9.57476	0
53	9.57319	0
42	9.54744	0
68	9.54539	0
48	9.54207	0
57	9.54171	1
53	9.53415	1
73	9.53395	1
34	9.52478	1
59	9.52421	0
57	9.51943	0
61	9.50849	0
63	9.47081	0
49	9.44111	0
56	9.43826	0
58	9.42434	0
57	9.40408	0
52	9.40369	0
65	9.37556	0
61	9.36123	1
72	9.342	0
64	9.33587	1
43	9.33239	0
59	9.32319	0
68	9.32271	0
60	9.32058	0
41	9.3204	0
68	9.31541	1
55	9.30984	1
31	9.30333	1
69	9.27942	1
61	9.27582	1
55	9.26527	0
59	9.25915	0
64	9.25131	1
74	9.25122	0
54	9.24263	0
60	9.23889	1
44	9.23608	0
53	9.23089	0
70	9.2294	0
57	9.20468	0
58	9.18944	0
66	9.17446	1
66	9.16332	0
70	9.15791	0
67	9.13623	0
50	9.12888	0
49	9.12099	0
57	9.11486	0
39	9.11351	0
66	9.10891	1
65	9.10838	0
60	9.10799	0
53	9.09966	1
63	9.0823	0
61	9.08069	0
56	9.06523	0
51	9.06511	1
54	9.06395	0
64	9.05741	0
71	9.05405	1
53	9.04673	0
63	9.04376	0
69	9.03736	0
62	9.03721	0
62	9.03266	0
69	9.03044	0
64	9.01881	0
54	9.01315	0
60	9.0084	0
62	8.99243	0
63	8.98064	1
59	8.97086	0
50	8.96803	1
64	8.95839	0
65	8.9528	0
36	8.94578	0
49	8.9453	1
68	8.93871	0
49	8.93045	0
70	8.92673	1
63	8.90739	0
60	8.90195	0
49	8.90109	0
50	8.89136	0
61	8.8894	0
70	8.87298	0
63	8.8692	0
36	8.86786	0
52	8.85277	0
47	8.83317	0
58	8.81545	0
65	8.80223	1
58	8.78851	0
68	8.78605	0
52	8.7749	0
66	8.77174	0
55	8.76778	1
49	8.76005	1
60	8.75572	0
59	8.74493	0
40	8.7434	0
56	8.74196	0
67	8.74132	0
56	8.734	0
56	8.71515	0
65	8.70658	1
52	8.70305	0
72	8.70036	0
59	8.69942	0
63	8.6949	0
47	8.6758	0
57	8.67222	0
61	8.67169	0
54	8.6541	0
61	8.65002	0
64	8.64474	0
51	8.64445	0
67	8.63559	0
61	8.63135	0
69	8.62429	0
50	8.61374	1
43	8.56385	0
64	8.55608	0
57	8.54607	0
71	8.53851	0
62	8.53641	0
68	8.53372	0
62	8.53119	0
44	8.52043	0
70	8.51282	1
59	8.49898	0
48	8.481	0
67	8.47616	1
51	8.45448	0
68	8.44349	1
58	8.42616	1
66	8.3824	0
58	8.3762	1
62	8.36977	1
70	8.3522	1
65	8.34791	0
74	8.33929	0
64	8.31384	0
64	8.30081	0
67	8.29274	0
68	8.27536	0
48	8.26159	0
55	8.24288	1
69	8.21889	0
67	8.2164	0
50	8.2155	0
61	8.192	0
60	8.1868	0
59	8.1724	1
55	8.12284	0
65	8.10234	0
54	8.08245	0
63	8.07237	1
55	8.07061	0
60	8.06358	1
45	8.04271	1
43	8.03866	1
57	8.03584	0
60	8.02105	1
74	8.01768	0
49	8.00766	0
55	7.99814	0
73	7.99673	0
49	7.99565	0
56	7.99062	0
50	7.97934	0
49	7.97927	0
64	7.97734	1
58	7.97527	0
66	7.96223	0
66	7.9611	0
70	7.94223	0
68	7.9372	0
58	7.93282	1
66	7.92101	0
60	7.90429	0
71	7.89825	0
64	7.89821	0
59	7.8925	0
57	7.88227	0
60	7.87479	1
60	7.87304	0
45	7.86643	0
65	7.86042	0
61	7.8595	1
63	7.85628	0
70	7.83214	0
61	7.81639	0
65	7.81292	0
69	7.81001	0
50	7.79698	1
68	7.79389	0
48	7.79248	0
63	7.78796	1
67	7.78376	0
68	7.77169	0
63	7.76556	0
47	7.76311	0
61	7.75668	0
64	7.75628	1
64	7.75415	0
63	7.75194	1
56	7.7503	0
63	7.73444	0
57	7.73034	0
63	7.71907	0
55	7.71443	0
49	7.70583	0
67	7.70468	1
62	7.70393	0
66	7.69662	0
56	7.67429	1
46	7.67385	0
58	7.665	1
67	7.63594	0
67	7.63435	0
61	7.63403	0
50	7.63154	0
67	7.62917	0
68	7.6078	0
48	7.59684	0
50	7.59153	0
48	7.58702	0
62	7.57556	0
63	7.57482	0
68	7.57199	0
68	7.56798	1
72	7.5574	0
58	7.55187	0
51	7.5488	0
68	7.53619	0
66	7.53021	0
48	7.52392	1
67	7.48965	0
66	7.48954	0
61	7.48805	0
51	7.48408	0
64	7.48354	1
65	7.48252	0
61	7.47832	0
62	7.47493	0
53	7.46924	0
65	7.46845	0
44	7.45581	0
61	7.45326	0
68	7.45218	1
70	7.44759	0
58	7.43479	0
53	7.43043	1
70	7.42841	1
58	7.42653	1
73	7.41434	1
60	7.3714	0
73	7.35168	0
62	7.34776	0
72	7.3412	0
66	7.34021	0
54	7.33893	0
46	7.33188	0
75	7.32721	0
49	7.32134	0
64	7.31867	0
69	7.31593	1
70	7.28671	0
68	7.27172	0
48	7.26645	0
56	7.25817	1
70	7.2569	1
75	7.25063	0
50	7.24904	1
65	7.24417	0
70	7.23743	0
58	7.23608	1
66	7.22869	1
59	7.22839	0
51	7.21688	0
58	7.20615	0
67	7.18574	0
65	7.18518	1
65	7.18173	0
67	7.17797	0
59	7.17691	0
60	7.17449	0
43	7.17432	0
59	7.16962	1
49	7.16852	0
58	7.16119	0
61	7.14336	1
58	7.14076	0
76	7.14013	0
63	7.13127	0
69	7.12952	1
46	7.12827	1
70	7.12755	0
65	7.12204	1
66	7.12157	0
65	7.12062	0
55	7.11712	0
44	7.11081	0
60	7.10398	1
56	7.10305	1
82	7.09807	0
76	7.09402	0
57	7.08191	1
53	7.08142	0
53	7.07948	0
66	7.07093	1
76	7.06878	0
66	7.0652	1
63	7.05956	1
60	7.04958	0
66	7.04668	0
63	7.00916	1
77	7.00819	0
54	7.00684	1
58	6.99168	1
68	6.99019	0
61	6.98848	0
64	6.98524	0
63	6.98379	0
64	6.98226	0
61	6.98165	0
70	6.95336	0
73	6.94951	0
72	6.92569	0
64	6.91589	0
67	6.90967	0
66	6.90533	0
70	6.89347	0
63	6.8907	0
67	6.87712	0
67	6.87351	1
67	6.85287	1
62	6.8442	1
61	6.84213	0
64	6.83549	1
69	6.83148	1
51	6.82569	0
60	6.82101	1
57	6.81781	0
54	6.81712	0
66	6.81381	0
55	6.81278	0
63	6.81056	0
65	6.80963	1
56	6.80728	0
68	6.79482	1
62	6.79413	0
60	6.79163	0
62	6.78321	0
47	6.78182	0
72	6.78146	1
71	6.775	0
58	6.7605	0
70	6.75835	0
61	6.75767	0
73	6.75029	0
72	6.74495	0
61	6.74324	1
57	6.74071	0
76	6.7383	0
75	6.73438	0
72	6.72977	0
68	6.72375	1
47	6.72031	0
35	6.71373	1
73	6.70372	0
68	6.69876	1
69	6.68333	1
58	6.68158	0
65	6.67674	1
65	6.67661	0
61	6.67558	0
59	6.66459	0
66	6.66332	1
61	6.66328	1
68	6.66251	1
64	6.65409	1
67	6.65364	1
51	6.65358	1
64	6.65233	1
64	6.64648	1
48	6.64	1
65	6.63353	0
71	6.63338	0
51	6.62724	0
38	6.61344	0
56	6.60756	0
65	6.59701	0
43	6.59622	1
47	6.59087	0
64	6.58514	0
64	6.58461	1
67	6.58365	1
58	6.58334	0
63	6.57258	0
60	6.56968	1
63	6.56389	0
39	6.55992	0
68	6.55638	0
63	6.54837	0
58	6.54227	0
62	6.5181	0
70	6.51149	0
67	6.5043	0
59	6.50182	0
52	6.50005	0
54	6.48354	0
64	6.4801	0
71	6.47683	0
72	6.47415	0
71	6.45876	0
48	6.45414	0
59	6.44898	0
53	6.43383	1
65	6.4325	1
49	6.43102	0
51	6.41702	0
66	6.41093	0
57	6.40253	0
50	6.40158	0
60	6.38991	1
68	6.37042	0
60	6.37038	1
64	6.34842	0
47	6.3483	0
57	6.33184	0
71	6.32028	0
57	6.28991	1
60	6.27657	0
69	6.26914	0
78	6.26595	0
50	6.25428	0
65	6.25394	0
72	6.2539	0
65	6.24376	0
67	6.24127	0
63	6.21828	0
68	6.2126	0
66	6.2093	0
64	6.19305	1
62	6.19158	1
50	6.18971	0
75	6.18353	0
61	6.17317	0
53	6.17052	1
52	6.16531	0
69	6.1635	1
69	6.16146	1
67	6.15878	0
60	6.15723	0
63	6.15714	0
70	6.15494	0
49	6.15394	0
73	6.14972	0
69	6.14554	0
61	6.13724	1
50	6.13664	1
69	6.13524	0
49	6.1289	0
73	6.12676	0
67	6.10859	0
45	6.10244	0
53	6.09893	0
51	6.09527	0
59	6.08956	0
75	6.08323	1
61	6.07003	0
75	6.05928	0
63	6.05338	0
65	6.04515	0
68	6.04318	1
57	6.03514	0
53	6.0344	0
63	6.02354	1
61	6.02241	0
71	6.01567	0
62	6.01092	1
76	6.00968	1
80	-2.00055	0
52	-2.00354	0
62	-2.00593	1
82	-2.02456	0
73	-2.0276	1
69	-2.03286	1
77	-2.03558	0
84	-2.03583	0
85	-2.03718	0
82	-2.04204	0
72	-2.04256	0
56	-2.04277	1
53	-2.04439	0
61	-2.04884	0
60	-2.05355	0
68	-2.07274	0
68	-2.08858	1
48	-2.09201	0
70	-2.10275	1
56	-2.10567	0
71	-2.10872	1
71	-2.1111	1
74	-2.11137	0
83	-2.11428	0
53	-2.12832	1
83	-2.13272	1
74	-2.13365	1
73	-2.13647	1
62	-2.14066	0
66	-2.15573	0
71	-2.15742	0
71	-2.16625	0
84	-2.16695	0
65	-2.16878	0
83	-2.17574	0
75	-2.17658	1
76	-2.18169	0
73	-2.19692	0
79	-2.20541	1
64	-2.21042	1
79	-2.21895	0
70	-2.22799	0
60	-2.23652	1
76	-2.23999	0
64	-2.24833	1
71	-2.26324	0
80	-2.26379	0
78	-2.26425	1
76	-2.27071	1
65	-2.27802	0
77	-2.2932	0
85	-2.30835	0
77	-2.33054	1
76	-2.33781	0
65	-2.35906	0
71	-2.36078	1
63	-2.3666	0
70	-2.3679	1
82	-2.36942	0
65	-2.38208	0
60	-2.38211	0
80	-2.38283	1
51	-2.383	0
71	-2.39275	0
81	-2.4098	0
79	-2.42029	1
78	-2.42439	1
80	-2.42808	1
79	-2.42924	1
85	-2.43146	1
65	-2.43276	0
65	-2.44294	0
64	-2.46858	1
72	-2.47252	0
80	-2.48602	0
82	-2.49004	1
44	-2.49329	0
65	-2.50409	0
74	-2.50847	0
76	-2.51068	0
63	-2.51116	0
65	-2.52348	1
65	-2.52648	0
82	-2.53603	0
83	-2.54175	0
77	-2.54612	0
52	-2.54855	0
52	-2.54885	0
64	-2.57439	0
73	-2.60042	0
75	-2.61085	0
66	-2.6114	0
76	-2.61498	1
39	-2.62778	0
78	-2.63176	0
68	-2.63493	0
74	-2.63641	0
75	-2.64233	0
85	-2.64736	0
76	-2.64805	0
47	-2.65392	0
76	-2.66927	1
85	-2.67017	0
52	-2.68445	0
73	-2.69353	0
66	-2.69775	0
53	-2.70005	0
52	-2.70086	1
70	-2.72324	0
77	-2.72937	0
81	-2.73019	0
83	-2.73856	0
83	-2.74029	1
75	-2.74275	1
69	-2.74492	0
83	-2.74915	0
82	-2.7589	0
74	-2.76273	0
89	-2.76756	0
69	-2.76835	0
64	-2.76851	0
81	-2.79	0
65	-2.79035	1
78	-2.79345	1
72	-2.80177	0
64	-2.82607	0
55	-2.83441	0
71	-2.83493	0
75	-2.83844	0
62	-2.84016	1
69	-2.84234	0
71	-2.84498	0
70	-2.84666	0
64	-2.84686	0
85	-2.84718	0
66	-2.85735	0
67	-2.86184	0
68	-2.8639	0
66	-2.87355	0
83	-2.87403	0
67	-2.8786	0
66	-2.88887	1
74	-2.89912	1
69	-2.90171	0
85	-2.91429	0
62	-2.92711	1
58	-2.92732	0
49	-2.93724	0
82	-2.93918	0
80	-2.94227	0
66	-2.95644	0
78	-2.95941	1
75	-2.96285	0
75	-2.9655	0
75	-2.97451	0
65	-2.98377	0
69	-2.9893	0
65	-2.99095	1
52	-2.99422	0
85	-2.99667	0
77	-2.99679	1
57	-3.00115	0
74	-3.00897	0
60	-3.01239	0
82	-3.01819	1
49	-3.01902	0
77	-3.01986	0
85	-3.02847	0
32	-3.04655	0
73	-3.0486	0
73	-3.05161	0
73	-3.05799	0
72	-3.06049	1
68	-3.06326	1
55	-3.06808	0
82	-3.07533	0
83	-3.07629	1
79	-3.09301	0
74	-3.10782	0
64	-3.11354	0
60	-3.11502	0
72	-3.1165	0
64	-3.1221	0
71	-3.12978	0
77	-3.1356	0
74	-3.14561	1
76	-3.1471	0
70	-3.1538	0
83	-3.15424	1
83	-3.15806	0
84	-3.15971	0
71	-3.16143	0
69	-3.16289	0
82	-3.16985	1
77	-3.17796	0
72	-3.17951	0
50	-3.17968	0
66	-3.18969	1
80	-3.19164	1
86	-3.20396	1
71	-3.2142	1
85	-3.21711	1
66	-3.22385	0
72	-3.22866	0
69	-3.23054	0
75	-3.24117	0
78	-3.24344	1
77	-3.26335	0
73	-3.27863	0
82	-3.27997	1
72	-3.33068	0
66	-3.34143	0
74	-3.34892	1
73	-3.35117	0
65	-3.35776	0
65	-3.36282	0
75	-3.36465	0
66	-3.37606	0
71	-3.38013	0
68	-3.38197	0
69	-3.40266	1
76	-3.40778	0
71	-3.41434	0
65	-3.41539	0
70	-3.42168	1
81	-3.42765	0
55	-3.42972	0
71	-3.43436	1
85	-3.43451	1
72	-3.44816	0
64	-3.45338	0
76	-3.46282	1
72	-3.46758	0
79	-3.47158	1
56	-3.47579	0
76	-3.4764	1
70	-3.47942	0
84	-3.49406	1
71	-3.49522	0
57	-3.50188	0
86	-3.51183	0
75	-3.52534	0
68	-3.53518	1
86	-3.55679	0
71	-3.56691	0
62	-3.58607	1
83	-3.60053	0
73	-3.60807	0
74	-3.62037	0
67	-3.64024	1
72	-3.64579	0
64	-3.64616	0
89	-3.65754	0
83	-3.66089	0
78	-3.67079	1
89	-3.67478	0
79	-3.67708	0
70	-3.68527	0
74	-3.69656	0
58	-3.70343	1
66	-3.71108	0
59	-3.71113	0
87	-3.71601	0
76	-3.7207	1
68	-3.72459	0
80	-3.72671	0
88	-3.72827	0
82	-3.73323	0
81	-3.75413	1
68	-3.75915	0
72	-3.75936	0
73	-3.76079	0
79	-3.7681	1
71	-3.77415	0
66	-3.78364	0
80	-3.78713	0
76	-3.79026	0
80	-3.79083	0
63	-3.79361	1
82	-3.79552	0
82	-3.80941	0
77	-3.81639	0
77	-3.82191	1
83	-3.82459	0
52	-3.83445	1
82	-3.84112	0
69	-3.86008	1
77	-3.87502	0
84	-3.88024	1
79	-3.88033	0
71	-3.88358	0
64	-3.88422	0
46	-3.89305	0
79	-3.89834	0
80	-3.90221	0
50	-3.90547	1
68	-3.90881	0
78	-3.90906	0
78	-3.90909	1
77	-3.91145	0
80	-3.91188	0
71	-3.92071	1
82	-3.92585	0
72	-3.92662	0
84	-3.93825	1
79	-3.93914	0
58	-3.97129	0
78	-3.97217	1
74	-3.97993	0
76	-3.981	0
83	-3.98766	1
82	-4.01128	1
79	-4.01784	1
83	-4.01921	0
82	-4.02006	1
71	-4.04497	1
56	-4.04994	0
62	-4.05112	0
85	-4.08006	0
62	-4.08659	0
36	-4.09053	0
76	-4.10159	1
66	-4.10305	0
71	-4.10596	1
81	-4.10638	0
75	-4.1158	0
76	-4.11798	0
78	-4.12078	1
83	-4.12533	0
80	-4.12716	1
64	-4.1283	0
68	-4.12946	0
78	-4.13148	0
72	-4.13148	0
75	-4.13474	0
77	-4.15562	0
76	-4.16538	0
49	-4.16782	0
68	-4.17082	0
83	-4.17163	0
84	-4.17363	0
65	-4.18619	0
62	-4.18644	1
78	-4.19025	0
69	-4.21323	0
79	-4.22312	0
80	-4.22518	0
69	-4.22534	0
79	-4.22613	0
85	-4.23527	0
71	-4.24879	0
79	-4.26453	1
63	-4.26734	0
83	-4.2698	0
72	-4.27023	1
74	-4.28344	0
67	-4.28637	1
74	-4.29365	0
88	-4.29659	0
82	-4.29852	0
81	-4.2992	0
81	-4.30576	1
41	-4.31225	0
82	-4.31312	0
73	-4.33655	1
56	-4.34343	0
74	-4.3504	1
66	-4.36449	0
83	-4.36601	1
73	-4.37366	0
68	-4.40739	0
55	-4.41937	0
62	-4.42777	0
62	-4.44298	1
83	-4.45289	0
73	-4.46401	1
72	-4.48977	1
88	-4.49226	0
72	-4.49945	0
78	-4.50241	0
78	-4.50382	0
56	-4.51483	0
68	-4.51559	0
86	-4.51779	0
66	-4.51938	0
80	-4.53823	1
84	-4.58894	0
80	-4.59361	0
81	-4.59849	0
73	-4.60203	0
70	-4.60307	0
72	-4.6128	0
72	-4.62928	0
70	-4.63371	0
84	-4.639	0
80	-4.64433	0
51	-4.64592	0
76	-4.6509	0
69	-4.65729	0
74	-4.66322	0
55	-4.67554	0
88	-4.67917	0
82	-4.70268	1
83	-4.70692	1
81	-4.72319	0
86	-4.73272	1
81	-4.74429	0
82	-4.77344	0
76	-4.78938	0
77	-4.79125	1
78	-4.79528	0
80	-4.8084	0
77	-4.81558	0
74	-4.81571	0
61	-4.81913	0
68	-4.82974	0
67	-4.8382	0
79	-4.85592	0
84	-4.86095	1
80	-4.86415	0
49	-4.89464	0
79	-4.90387	0
77	-4.9123	0
74	-4.91427	0
77	-4.91898	1
82	-4.93167	1
70	-4.93691	0
75	-4.93964	0
80	-4.98177	1
79	-4.98229	1
89	-5.00336	0
64	-5.00573	0
79	-5.01319	0
76	-5.04928	0
80	-5.04985	0
85	-5.05184	0
73	-5.05524	0
60	-5.07988	0
84	-5.08641	1
67	-5.08717	0
71	-5.09316	0
74	-5.11027	0
72	-5.12822	0
68	-5.12835	0
60	-5.12866	0
81	-5.13049	0
68	-5.15022	0
76	-5.15551	1
88	-5.165	1
81	-5.17503	0
79	-5.17675	0
77	-5.19892	1
70	-5.22126	0
80	-5.22482	1
79	-5.23105	0
81	-5.2322	0
65	-5.23446	0
31	-5.23596	0
52	-5.25211	0
62	-5.25405	0
73	-5.26248	0
74	-5.28162	0
73	-5.28675	1
78	-5.3076	1
77	-5.31154	1
74	-5.34408	0
84	-5.34849	1
83	-5.36033	1
72	-5.3772	0
75	-5.37819	0
84	-5.38054	0
70	-5.39891	0
81	-5.39978	1
85	-5.40269	1
75	-5.42923	0
73	-5.44261	0
82	-5.44512	0
73	-5.45557	0
71	-5.46315	0
80	-5.4779	1
76	-5.47963	0
84	-5.53026	0
91	-5.56714	0
83	-5.57021	0
83	-5.60757	1
83	-5.63987	0
78	-5.64806	1
74	-5.67413	0
80	-5.67928	0
85	-5.68339	0
81	-5.69187	0
90	-5.69392	1
88	-5.69628	0
51	-5.70083	0
73	-5.71272	0
71	-5.73087	0
75	-5.73976	0
70	-5.74075	0
69	-5.78138	0
76	-5.79287	1
60	-5.7954	0
85	-5.80142	0
57	-5.80294	0
56	-5.82064	0
67	-5.85384	0
65	-5.8586	0
82	-5.86186	0
73	-5.86279	0
72	-5.86709	0
65	-5.88567	0
81	-5.89637	0
79	-5.90995	0
77	-5.91005	1
52	-5.9281	0
86	-5.95995	1
57	-5.96614	0
82	-5.98685	1
73	-5.98949	0
76	-5.99308	0
86	-6.01057	1
77	-6.01891	0
72	-6.02181	0
71	-6.02202	0
66	-6.02884	0
69	-6.03652	0
70	-6.04054	0
87	-6.04276	1
68	-6.05617	0
67	-6.07406	0
67	-6.07619	0
85	-6.07967	0
74	-6.10035	0
61	-6.14215	0
61	-6.14331	0
75	-6.15786	0
72	-6.15822	0
70	-6.15907	0
86	-6.16452	0
72	-6.16492	0
58	-6.17235	0
57	-6.18613	0
79	-6.20732	0
65	-6.20784	0
83	-6.22356	0
52	-6.24655	0
83	-6.25549	1
81	-6.25615	1
56	-6.2566	0
65	-6.26415	0
88	-6.26612	1
78	-6.27807	0
83	-6.27808	0
74	-6.28783	0
83	-6.30821	0
71	-6.31074	0
82	-6.32539	1
49	-6.32943	0
72	-6.35212	0
76	-6.37627	0
81	-6.37664	0
77	-6.39433	0
64	-6.43527	0
86	-6.45514	1
78	-6.47081	0
84	-6.49653	0
85	-6.51781	0
83	-6.53218	0
86	-6.55526	0
79	-6.58203	0
77	-6.5977	0
59	-6.60265	0
75	-6.61286	0
83	-6.62685	0
78	-6.65943	0
83	-6.66944	1
92	-6.69074	1
79	-6.69077	0
86	-6.70531	0
85	-6.71896	0
86	-6.72049	0
73	-6.72541	0
77	-6.74289	0
62	-6.74628	0
70	-6.74741	0
55	-6.77124	0
80	-6.8099	0
62	-6.8102	0
78	-6.82994	0
76	-6.83553	0
85	-6.85546	0
78	-6.86465	0
73	-6.86962	0
51	-6.86973	0
79	-6.88299	0
79	-6.88528	0
82	-6.894	0
83	-6.90544	1
82	-6.92007	0
74	-6.92532	0
82	-6.94562	0
87	-6.9664	0
74	-7.00495	0
76	-7.01662	0
83	-7.02009	1
87	-7.03655	0
70	-7.0384	0
80	-7.03974	1
83	-7.04175	1
50	-7.04646	0
85	-7.05324	1
75	-7.08118	0
80	-7.0864	1
85	-7.12061	0
83	-7.18806	1
82	-7.19334	0
89	-7.20759	0
51	-7.20798	0
80	-7.22672	1
87	-7.25286	0
62	-7.25721	0
83	-7.2635	1
88	-7.27074	0
65	-7.28427	0
84	-7.28693	0
77	-7.33045	0
73	-7.35852	0
76	-7.35975	0
58	-7.36122	0
77	-7.37976	0
82	-7.38265	0
77	-7.38863	0
85	-7.4047	1
90	-7.48467	1
80	-7.4848	1
79	-7.49312	0
75	-7.52248	0
85	-7.52863	0
76	-7.54446	0
73	-7.5471	0
49	-7.62569	0
55	-7.64929	0
75	-7.6582	0
75	-7.66501	0
75	-7.67038	0
82	-7.69728	1
86	-7.73357	0
71	-7.7345	0
71	-7.73471	0
74	-7.78733	0
63	-7.87076	0
83	-7.87186	0
79	-7.87453	1
88	-7.87828	0
80	-7.88589	1
77	-7.88663	0
77	-7.90974	0
74	-7.92709	0
67	-7.93072	0
81	-7.94405	0
78	-7.96657	1
87	-7.96661	0
72	-7.98991	0
76	-7.99301	0
73	-8.02804	0
82	-8.04957	0
61	-8.05204	0
81	-8.06029	1
66	-8.06036	0
73	-8.06484	0
69	-8.06519	0
81	-8.10584	1
88	-8.10684	0
84	-8.11608	1
87	-8.11825	0
69	-8.12234	0
81	-8.25391	0
79	-8.25765	0
76	-8.27002	0
84	-8.2947	1
89	-8.35619	0
68	-8.36495	0
84	-8.38309	1
84	-8.38407	0
76	-8.40784	0
74	-8.42052	0
75	-8.43933	0
82	-8.45978	0
86	-8.47551	1
81	-8.48219	1
89	-8.48221	1
89	-8.49921	0
80	-8.53185	0
80	-8.54301	1
85	-8.60802	0
81	-8.62913	0
79	-8.69215	1
81	-8.6965	1
81	-8.70707	0
76	-8.71281	1
88	-8.75555	0
68	-8.82119	0
83	-8.82837	0
74	-8.84206	0
75	-8.85882	0
86	-8.90329	0
84	-8.9114	1
83	-8.93008	1
78	-8.96924	0
82	-9.00982	0
85	-9.07077	1
87	-9.1145	1
78	-9.11751	0
89	-9.13849	1
56	-9.13949	0
77	-9.22459	0
79	-9.23827	0
66	-9.26831	0
86	-9.28728	0
64	-9.30036	0
77	-9.31541	0
83	-9.39846	0
75	-9.46379	0
78	-9.47412	0
83	-9.51473	0
92	-9.51851	0
90	-9.52287	1
82	-9.52677	0
87	-9.53313	0
93	-9.59745	0
82	-9.66438	0
80	-9.77131	0
80	-9.89151	0
60	-9.97889	0
89	-9.98665	1
93	-10.1525	1
81	-10.1669	0
79	-10.1733	0
86	-10.2114	1
85	-10.2223	1
61	-10.2439	0
87	-10.2983	0
83	-10.363	0
68	-10.3812	0
84	-10.4289	0
91	-10.4727	0
88	-10.5295	0
82	-10.533	0
78	-10.5602	0
84	-10.5676	0
88	-10.5849	0
88	-10.6525	0
84	-10.9051	1
86	-11.0738	0
74	-11.172	0
76	-11.2129	0
87	-11.2757	0
95	-11.3248	0
89	-11.3957	0
89	-11.4031	1
84	-11.5657	1
92	-11.6089	0
72	-11.6288	0
83	-11.6535	1
95	-11.7356	1
83	-11.7448	0
91	-12.0004	0
81	-12.0357	0
79	-12.0557	0
79	-12.1231	0
79	-12.1824	0
72	-12.3648	0
83	-12.6383	0
94	-12.6722	1
87	-12.7406	0
89	-13.159	1
80	-13.1721	0
96	-14.2071	0
80	-14.3458	0
92	-14.3555	1
82	-14.6233	0
81	-14.7347	0
72	-14.7419	0
84	-15.1842	0
92	-15.9408	0
93	-16.414	0
88	-16.69	0
91	-17.1591	0
86	-29.8907	0

## Sheet: Fig3d
Chronological age	LensAge index for slit-lamp mode	Occurrence of age-related diseases
45	32.8944	1
45	30.0293	1
42	29.2111	1
44	28.5965	1
21	28.4193	1
52	27.5688	1
55	27.1078	1
50	26.1041	1
45	25.9266	1
53	25.79	1
57	25.4784	1
50	25.3431	1
43	24.8843	1
56	24.7042	1
58	24.5531	1
56	23.9791	1
63	22.3428	1
53	22.2943	1
58	22.2741	1
56	21.9088	1
52	21.7036	1
62	21.4536	1
60	21.4331	1
52	21.3373	1
38	21.2633	1
36	21.2309	1
46	20.9316	1
67	20.6081	1
44	20.5716	1
66	20.3671	1
56	20.1799	1
61	20.0243	1
36	19.9138	0
58	19.8066	1
60	19.5877	1
33	19.3574	1
50	19.3367	1
58	19.3279	1
50	19.2516	1
47	19.1888	1
56	19.0516	1
48	19.0476	1
40	19.0348	0
50	19.0266	1
52	19.0222	1
62	19.0122	1
48	18.4688	1
60	18.4174	1
48	18.4018	1
60	18.32	1
58	18.3071	1
62	18.3015	1
41	18.229	0
65	18.2202	1
47	18.1808	1
62	18.1769	1
52	18.1562	1
53	18.1224	1
57	18.076	1
50	18.0742	0
65	18.0376	1
56	18.037	1
52	17.9577	1
52	17.82	1
58	17.6974	1
46	17.6445	1
66	17.608	1
54	17.5725	1
58	17.5722	1
64	17.57	1
52	17.5301	1
57	17.4909	1
56	17.4907	1
54	17.4052	0
67	17.359	1
47	17.3285	0
52	17.2283	1
60	17.1902	0
39	17.1892	0
48	17.1781	0
58	17.1305	0
30	17.0892	1
57	17.0652	1
58	17.0613	0
62	17.0269	1
65	16.9344	1
62	16.8599	0
48	16.8489	0
56	16.8149	0
51	16.7693	0
60	16.7383	0
61	16.7045	0
60	16.6993	1
39	16.6834	0
52	16.651	0
57	16.6241	0
49	16.59	0
45	16.4897	1
66	16.4447	1
52	16.4352	0
61	16.3799	1
60	16.3758	1
51	16.3631	0
44	16.2903	1
61	16.2445	0
58	16.2037	0
47	16.1736	0
63	16.1311	1
56	16.1122	0
56	15.9968	0
57	15.9078	1
58	15.8509	0
38	15.8133	1
53	15.8028	1
53	15.7685	0
47	15.7166	0
59	15.7	0
57	15.6385	1
65	15.5942	0
39	15.5568	0
49	15.5522	0
61	15.5058	0
64	15.4144	0
68	15.4096	0
58	15.4092	0
62	15.4049	1
63	15.3899	1
61	15.363	1
65	15.3347	0
54	15.3325	0
45	15.3321	1
51	15.2283	0
49	15.179	1
63	15.1166	0
69	15.0931	0
63	15.0846	0
71	15.0622	1
36	15.0518	0
63	15.0434	0
71	15.0174	0
62	15.0041	0
65	14.925	0
66	14.8731	0
52	14.862	0
69	14.8568	1
54	14.8511	0
67	14.817	1
67	14.7037	0
64	14.7004	0
58	14.6525	1
61	14.6489	0
71	14.611	0
38	14.609	0
49	14.587	1
55	14.5837	0
69	14.5784	1
53	14.5766	1
35	14.5075	0
59	14.5033	0
63	14.4278	1
59	14.4135	0
70	14.3686	0
63	14.2887	0
61	14.2622	0
55	14.2512	0
66	14.2086	0
64	14.1674	0
54	14.1592	0
59	14.1448	0
63	14.1221	0
47	14.0961	1
55	14.075	0
55	14.0741	1
44	14.0331	0
62	14.0185	0
55	14.0157	0
59	14.0103	0
59	13.9985	0
55	13.97	0
49	13.9637	0
60	13.9528	0
36	13.9306	0
59	13.9201	0
56	13.9157	0
50	13.9022	0
66	13.8983	0
53	13.8545	1
54	13.8082	0
62	13.7873	1
56	13.7804	1
57	13.7642	0
60	13.7049	0
49	13.7043	0
58	13.678	0
38	13.6593	0
47	13.6584	0
67	13.637	1
64	13.6267	1
54	13.5263	0
53	13.5232	1
66	13.5012	0
69	13.4941	0
49	13.456	1
64	13.4367	0
57	13.3857	0
63	13.3783	1
63	13.3294	0
57	13.3231	1
43	13.3008	0
52	13.2893	0
58	13.2832	1
62	13.2315	0
47	13.2089	0
67	13.1566	1
46	13.1116	0
48	13.1071	1
52	13.0765	1
55	13.0631	0
57	13.057	0
64	13.0552	1
49	13.044	0
46	13.0293	0
58	13.0046	0
60	12.9966	0
57	12.9514	0
41	12.9431	0
57	12.9309	0
52	12.9304	0
48	12.9285	0
51	12.9033	0
53	12.8883	0
50	12.8717	0
62	12.832	0
57	12.8241	0
47	12.8152	0
44	12.8109	0
43	12.7624	0
63	12.7603	0
64	12.7544	1
57	12.7353	1
51	12.7293	0
69	12.7016	1
42	12.6979	0
58	12.6648	0
48	12.6607	0
63	12.6604	0
52	12.5887	0
60	12.5223	1
53	12.5138	0
61	12.4515	0
61	12.4331	1
60	12.4174	1
72	12.3892	0
60	12.3874	1
62	12.3475	0
65	12.3408	0
65	12.3232	0
55	12.3123	1
52	12.309	0
52	12.3057	0
59	12.2914	0
47	12.2837	1
66	12.2673	0
54	12.2638	0
57	12.2445	1
55	12.2356	0
56	12.2268	0
53	12.2156	0
61	12.2143	0
67	12.1961	0
55	12.1357	0
52	12.1209	0
59	12.0953	0
70	12.0668	0
53	12.0268	0
62	11.9978	0
52	11.9838	0
56	11.9471	1
54	11.9105	0
47	11.9007	0
50	11.8932	0
61	11.8907	1
60	11.879	1
69	11.859	1
75	11.8513	0
54	11.8185	0
48	11.8172	0
71	11.8038	0
52	11.7849	0
73	11.7819	0
50	11.7589	0
57	11.7151	0
38	11.7067	0
40	11.6889	0
40	11.6723	0
56	11.6684	0
59	11.6683	0
64	11.6682	1
70	11.6579	0
56	11.6466	0
36	11.6466	0
65	11.5935	1
71	11.5903	0
50	11.5886	0
57	11.577	0
57	11.5748	1
74	11.5746	0
50	11.5524	0
60	11.4766	0
69	11.4713	1
64	11.4574	1
68	11.4285	0
47	11.4245	0
63	11.3869	1
61	11.3758	0
65	11.3422	0
63	11.3391	0
61	11.3345	1
70	11.3307	0
49	11.3041	0
64	11.2784	1
49	11.2737	0
39	11.2331	1
61	11.2315	0
47	11.1826	0
60	11.1534	0
45	11.1532	0
42	11.133	0
67	11.1245	1
72	11.0803	0
64	11.056	0
56	11.054	0
43	10.9918	0
48	10.9776	1
69	10.9727	1
54	10.96	0
65	10.959	1
57	10.9487	0
47	10.9299	0
64	10.9295	1
54	10.9279	0
47	10.9265	0
70	10.9072	1
60	10.9047	1
40	10.8926	0
50	10.8824	0
57	10.8729	0
49	10.8496	0
63	10.8447	0
72	10.8261	0
54	10.8176	0
75	10.7916	0
57	10.7804	0
63	10.7677	0
63	10.7659	1
64	10.7467	0
72	10.7454	1
30	10.744	0
67	10.7426	0
55	10.7374	0
53	10.7322	0
55	10.7304	1
57	10.7112	0
69	10.71	0
61	10.699	1
61	10.6977	0
56	10.6588	0
52	10.6525	0
57	10.6478	0
72	10.6469	0
55	10.6431	0
62	10.6128	1
66	10.5931	0
40	10.5785	1
59	10.5772	0
69	10.576	1
49	10.5605	0
56	10.5397	0
55	10.537	0
61	10.5344	0
69	10.5242	1
54	10.521	0
56	10.5202	1
63	10.5171	0
56	10.5104	0
60	10.5049	0
71	10.4717	0
47	10.4543	0
56	10.454	0
72	10.4474	0
50	10.4345	0
61	10.4279	1
37	10.4235	0
50	10.4164	1
63	10.4122	0
64	10.4051	0
73	10.3948	0
72	10.3918	1
65	10.3779	0
59	10.3697	0
64	10.3681	0
54	10.3679	0
50	10.3656	1
56	10.3533	0
60	10.3393	0
63	10.335	1
32	10.3194	1
67	10.2909	0
52	10.2817	0
63	10.2773	1
62	10.2754	0
38	10.2627	0
65	10.2588	1
22	10.2532	0
68	10.2511	0
46	10.2461	0
71	10.2431	0
58	10.2398	0
50	10.2248	0
64	10.2168	0
55	10.2074	0
68	10.2034	1
46	10.1835	0
58	10.1671	0
57	10.1642	1
71	10.1518	0
34	10.15	1
50	10.1347	1
58	10.1264	0
70	10.1139	0
67	10.1114	0
70	10.1104	0
66	10.09	0
69	10.0758	1
57	10.0718	0
51	10.0395	1
52	10.0279	0
58	10.027	1
63	10.0105	0
65	10.0032	0
55	9.9408	0
66	9.93935	0
63	9.93776	0
64	9.92262	0
60	9.90466	0
63	9.9016	1
60	9.88831	1
70	9.86884	1
50	9.85402	0
65	9.84817	0
55	9.8407	0
49	9.83746	0
36	9.81664	0
58	9.80553	0
65	9.80291	0
49	9.77386	0
65	9.75674	0
63	9.74201	0
46	9.73443	0
56	9.72292	0
59	9.71107	0
55	9.68864	0
68	9.68482	1
45	9.67157	0
57	9.6626	0
62	9.64066	0
48	9.60338	0
51	9.60122	0
68	9.57758	0
72	9.57253	0
54	9.57142	0
60	9.55499	0
68	9.54784	0
65	9.54781	1
47	9.53569	0
60	9.52918	0
70	9.51385	1
51	9.49926	0
61	9.49882	0
65	9.47744	0
42	9.4661	0
60	9.45185	1
57	9.44871	0
64	9.4446	0
42	9.42789	1
63	9.41521	0
58	9.40704	0
51	9.39531	0
57	9.38371	0
63	9.37437	0
67	9.3716	0
59	9.37133	0
43	9.3611	0
43	9.36003	1
61	9.32664	0
66	9.30701	1
55	9.30534	0
66	9.30532	1
44	9.30137	1
52	9.30106	0
64	9.29652	0
53	9.27084	1
63	9.26863	1
69	9.21671	0
63	9.21434	0
70	9.21022	0
76	9.19501	0
69	9.19169	1
52	9.18898	0
65	9.16376	0
66	9.16006	0
74	9.15169	1
68	9.14907	1
48	9.13666	1
57	9.13623	1
53	9.09914	1
63	9.09471	0
60	9.07616	0
75	9.05412	1
67	9.04278	0
56	9.01791	1
66	8.98208	0
57	8.98033	0
66	8.97936	0
48	8.96935	0
65	8.96262	1
66	8.95641	0
70	8.95593	1
68	8.95248	1
61	8.93407	1
41	8.93397	0
49	8.91413	0
52	8.90922	0
61	8.90865	0
59	8.90799	0
61	8.90608	0
57	8.8817	1
66	8.84134	0
63	8.83813	0
75	8.83667	0
55	8.82362	0
62	8.82179	0
55	8.81978	1
57	8.81423	0
62	8.80357	1
53	8.78314	0
68	8.78153	0
65	8.77834	0
67	8.76772	1
68	8.75962	0
53	8.75278	0
42	8.73914	0
50	8.72253	0
54	8.71316	0
58	8.70959	0
63	8.69665	1
68	8.69515	0
61	8.67621	0
73	8.6656	0
74	8.66098	0
47	8.66019	1
58	8.64597	0
59	8.62278	1
59	8.61647	0
72	8.61527	0
61	8.6147	0
68	8.60478	0
64	8.593	1
64	8.58513	1
55	8.58423	0
64	8.58353	0
44	8.57789	0
59	8.57778	0
72	8.56538	0
77	8.56318	0
63	8.55492	0
55	8.52689	0
71	8.52143	0
55	8.51336	0
63	8.50548	0
65	8.50337	0
55	8.48502	0
63	8.47485	0
50	8.46124	1
60	8.45189	0
61	8.45147	1
62	8.45028	0
61	8.44921	0
62	8.44434	0
50	8.43617	0
67	8.42981	0
59	8.42658	0
67	8.42352	0
57	8.41297	0
71	8.40952	0
63	8.40938	0
42	8.40405	0
57	8.39894	0
70	8.39097	1
69	8.3876	0
69	8.38084	0
39	8.3665	0
53	8.35649	0
65	8.35146	0
52	8.32899	0
59	8.32276	0
56	8.32186	0
47	8.30881	0
72	8.30487	0
67	8.30269	0
62	8.28933	0
46	8.27482	0
70	8.2623	1
63	8.25867	1
62	8.25087	0
60	8.21926	0
54	8.21588	0
68	8.19119	1
62	8.17581	0
64	8.16424	1
62	8.16049	0
42	8.15509	0
83	8.1349	1
51	8.12837	1
53	8.12824	1
59	8.07269	0
65	8.05686	1
58	8.05349	0
61	8.04415	0
72	8.03166	0
45	8.01794	0
71	8.01453	1
58	8.00828	0
50	8.00712	0
66	8.00336	0
64	8.00122	1
66	7.9985	0
61	7.99166	0
65	7.98798	0
72	7.982	1
66	7.98138	0
56	7.97987	1
67	7.94804	0
63	7.94556	0
68	7.94551	0
64	7.94432	1
64	7.94319	0
70	7.93343	1
63	7.93059	1
57	7.93037	0
64	7.92605	1
82	7.91629	0
52	7.91091	0
62	7.90099	0
61	7.89072	1
50	7.88705	0
63	7.87683	1
66	7.86989	0
68	7.8616	0
53	7.85876	0
58	7.83929	1
67	7.82134	1
55	7.81714	0
68	7.81481	1
64	7.81257	1
57	7.79158	0
70	7.78514	0
62	7.77419	1
46	7.75734	0
58	7.75183	0
47	7.75007	0
64	7.74506	0
65	7.74287	0
67	7.72804	1
69	7.71687	1
51	7.71251	1
60	7.70756	1
66	7.70268	1
52	7.69939	0
74	7.67592	1
63	7.67453	0
55	7.67216	0
63	7.67	1
46	7.66183	0
62	7.65579	0
64	7.65482	1
76	7.64078	0
24	7.62759	0
71	7.62716	0
52	7.61206	0
61	7.59955	0
55	7.59952	0
61	7.59032	0
74	7.58998	0
58	7.57575	0
71	7.57406	0
59	7.56046	0
60	7.5295	0
63	7.52614	0
48	7.52131	0
67	7.51818	0
69	7.49815	0
61	7.48442	0
70	7.47797	0
58	7.46195	1
73	7.45985	1
65	7.45518	0
61	7.43994	1
56	7.43807	0
54	7.43723	0
77	7.4212	0
65	7.41809	0
55	7.41758	1
66	7.40623	0
44	7.40538	0
68	7.40425	0
56	7.4041	0
56	7.40133	1
71	7.3997	0
66	7.3952	0
68	7.38868	1
55	7.37995	0
35	7.36949	0
70	7.36218	1
63	7.36113	0
53	7.35328	0
63	7.34848	0
47	7.33899	1
59	7.32512	1
62	7.31952	1
51	7.31168	0
62	7.31088	1
74	7.30854	1
73	7.30381	0
63	7.30011	0
55	7.29675	0
50	7.2911	0
77	7.28722	1
52	7.2867	0
70	7.28642	0
73	7.27885	1
60	7.27049	1
69	7.26047	1
65	7.25657	0
80	7.25436	0
59	7.24756	1
68	7.2373	1
78	7.22799	0
63	7.21669	0
72	7.20125	0
69	-1.70198	0
73	-1.70606	1
59	-1.70877	0
67	-1.72144	1
67	-1.72754	0
75	-1.73771	0
65	-1.74238	0
79	-1.74412	0
46	-1.74511	1
72	-1.74575	0
40	-1.7594	0
65	-1.76674	1
85	-1.79147	1
53	-1.79464	0
79	-1.7955	0
77	-1.79568	0
76	-1.79837	1
80	-1.81614	0
64	-1.82034	0
74	-1.82369	0
77	-1.82539	0
71	-1.8304	0
71	-1.84798	0
52	-1.85548	0
64	-1.85773	0
76	-1.86736	1
77	-1.87144	1
50	-1.87206	0
50	-1.88105	0
53	-1.88623	0
56	-1.88847	0
74	-1.90112	0
66	-1.90654	1
59	-1.9082	0
64	-1.9112	0
79	-1.91925	1
84	-1.92265	0
73	-1.9271	0
73	-1.9621	1
79	-1.96769	0
70	-1.9723	0
83	-1.979	0
65	-1.98003	0
84	-1.98796	0
61	-2.01614	0
71	-2.02961	0
81	-2.0317	0
79	-2.03368	1
70	-2.04094	0
76	-2.05588	0
65	-2.0667	0
74	-2.06734	0
76	-2.07499	0
67	-2.08304	0
65	-2.09492	1
72	-2.09935	1
62	-2.11279	1
75	-2.1295	0
72	-2.13596	0
37	-2.14309	0
66	-2.1449	0
56	-2.15567	1
66	-2.16208	0
74	-2.1756	0
79	-2.18106	0
66	-2.18401	0
64	-2.18953	0
77	-2.19317	1
62	-2.20748	0
49	-2.22134	0
76	-2.23215	1
80	-2.23617	0
79	-2.23813	0
55	-2.23899	0
83	-2.24515	0
48	-2.25677	0
73	-2.25896	0
72	-2.27758	1
79	-2.28882	0
86	-2.28946	0
68	-2.29035	0
59	-2.29044	0
53	-2.30095	0
66	-2.30152	0
68	-2.30473	0
66	-2.31124	0
75	-2.31251	0
89	-2.33335	1
70	-2.34806	0
80	-2.35104	0
77	-2.36107	0
68	-2.36684	0
51	-2.37237	1
81	-2.37327	0
91	-2.3755	0
77	-2.37633	0
83	-2.3802	1
73	-2.3802	1
78	-2.39414	0
71	-2.40837	0
81	-2.41775	0
89	-2.42741	0
85	-2.4283	0
83	-2.42897	0
41	-2.42917	1
57	-2.43101	0
72	-2.43177	0
72	-2.45018	1
65	-2.45577	0
75	-2.47544	0
74	-2.48497	0
81	-2.49104	1
63	-2.49443	0
75	-2.50175	1
83	-2.5024	0
82	-2.50241	0
80	-2.50484	1
69	-2.52167	0
55	-2.52888	0
77	-2.53421	1
72	-2.54205	0
75	-2.55199	1
64	-2.55539	0
78	-2.5612	0
86	-2.56241	1
57	-2.56535	0
71	-2.5656	0
83	-2.57383	0
62	-2.59804	0
73	-2.60279	1
92	-2.62125	1
78	-2.62523	1
73	-2.62936	1
79	-2.64106	0
69	-2.64555	0
61	-2.64727	0
74	-2.66605	0
58	-2.67539	0
79	-2.67605	0
75	-2.70339	0
71	-2.70572	0
67	-2.70762	0
62	-2.71103	0
78	-2.71152	0
80	-2.71229	0
59	-2.71394	0
85	-2.74122	0
73	-2.75182	1
81	-2.75879	0
82	-2.76135	0
74	-2.76154	0
36	-2.76446	0
56	-2.77199	0
81	-2.7779	1
65	-2.78653	0
68	-2.79861	0
69	-2.80023	0
70	-2.80479	0
59	-2.80625	0
59	-2.82521	0
74	-2.82876	0
77	-2.83504	0
56	-2.84971	0
81	-2.85915	0
92	-2.86825	1
85	-2.87993	0
68	-2.90309	1
72	-2.90777	1
73	-2.91341	1
66	-2.92293	0
61	-2.92427	0
64	-2.93191	1
61	-2.94247	0
75	-2.94441	0
77	-2.9495	1
56	-2.94991	0
74	-2.96292	0
74	-2.97463	0
76	-2.97819	0
78	-2.99611	0
80	-3.00331	0
74	-3.01096	0
83	-3.01226	0
71	-3.01751	1
68	-3.02181	0
62	-3.02569	1
63	-3.02985	0
85	-3.04056	0
62	-3.04211	0
72	-3.05091	1
79	-3.06502	0
80	-3.07171	0
70	-3.0728	0
61	-3.11192	1
83	-3.11476	1
80	-3.11544	1
67	-3.12247	0
79	-3.12271	1
60	-3.14551	0
80	-3.14674	0
77	-3.15426	0
83	-3.15574	0
68	-3.16079	0
47	-3.16098	0
78	-3.1682	1
61	-3.18473	1
82	-3.18803	1
57	-3.20608	0
65	-3.20693	0
76	-3.21287	1
67	-3.22627	0
72	-3.22736	0
77	-3.2378	0
81	-3.23962	1
77	-3.24169	0
64	-3.24458	1
69	-3.26853	0
68	-3.27177	0
80	-3.27566	1
63	-3.2757	0
69	-3.27774	0
86	-3.28375	1
83	-3.29486	1
78	-3.30852	1
85	-3.3102	0
80	-3.312	1
72	-3.3162	0
61	-3.31869	1
70	-3.32125	0
89	-3.32251	0
84	-3.34081	0
67	-3.34693	0
68	-3.34745	0
76	-3.35409	0
76	-3.36395	0
80	-3.36635	0
64	-3.36805	0
73	-3.36859	0
87	-3.37082	0
68	-3.37583	0
57	-3.38155	0
72	-3.4261	1
72	-3.42703	0
76	-3.43121	1
71	-3.45108	1
74	-3.45226	1
76	-3.4548	0
82	-3.46605	0
82	-3.47329	1
83	-3.48901	0
77	-3.49154	0
83	-3.49871	0
81	-3.49902	0
73	-3.49986	0
67	-3.51301	0
73	-3.52034	0
77	-3.52689	0
75	-3.54033	1
70	-3.5566	0
68	-3.56474	0
55	-3.5669	0
67	-3.57886	0
83	-3.59492	0
80	-3.60074	0
78	-3.60345	0
81	-3.612	0
80	-3.63381	1
81	-3.64125	0
69	-3.67017	0
68	-3.67123	1
73	-3.67837	0
71	-3.68498	1
83	-3.68695	1
80	-3.69326	0
52	-3.70181	0
74	-3.70588	0
78	-3.7066	0
84	-3.71353	0
81	-3.73836	1
77	-3.75353	0
70	-3.7583	0
76	-3.76415	1
74	-3.7755	0
82	-3.7771	0
82	-3.77896	0
87	-3.77959	0
79	-3.7868	0
59	-3.787	0
55	-3.78943	1
75	-3.79833	1
71	-3.80089	0
85	-3.86239	1
64	-3.86851	1
81	-3.87195	0
68	-3.877	0
80	-3.88104	0
71	-3.88988	0
75	-3.90778	0
76	-3.91504	0
84	-3.92713	1
70	-3.93016	0
79	-3.94028	0
70	-3.94067	0
75	-3.94754	1
76	-3.9575	1
78	-3.96464	1
83	-3.98238	0
60	-3.9836	0
83	-4.01104	0
76	-4.02753	0
83	-4.0505	1
60	-4.06363	0
79	-4.06487	1
49	-4.07085	0
75	-4.08438	0
66	-4.09642	0
82	-4.09756	1
84	-4.10187	0
85	-4.10475	1
78	-4.1066	1
69	-4.13315	0
72	-4.1404	0
89	-4.14085	0
59	-4.15032	0
74	-4.15485	0
60	-4.16703	0
70	-4.17278	0
73	-4.17644	0
73	-4.19722	1
68	-4.20627	0
56	-4.21292	0
70	-4.22146	0
76	-4.22993	0
76	-4.23692	1
83	-4.23846	1
73	-4.24025	0
82	-4.24207	0
83	-4.26049	0
78	-4.26456	1
65	-4.2726	0
67	-4.27695	0
78	-4.28639	0
83	-4.29069	1
76	-4.29709	1
81	-4.3148	0
79	-4.31542	0
74	-4.31641	0
84	-4.32026	0
68	-4.3275	0
58	-4.33478	0
69	-4.33796	0
82	-4.34415	0
70	-4.35245	0
85	-4.35738	1
82	-4.36221	1
70	-4.36477	1
71	-4.38966	0
80	-4.3933	0
76	-4.39479	1
44	-4.39641	0
82	-4.39837	0
86	-4.4107	0
77	-4.41341	0
73	-4.42101	0
69	-4.4374	0
70	-4.4431	0
65	-4.45399	0
79	-4.48761	0
73	-4.49267	0
71	-4.49911	1
55	-4.52713	0
71	-4.54371	0
80	-4.54661	0
79	-4.55337	0
87	-4.56292	0
80	-4.56461	1
63	-4.56995	1
79	-4.57886	0
75	-4.58845	1
77	-4.59318	1
53	-4.61509	1
72	-4.62573	0
71	-4.62582	0
60	-4.64591	1
71	-4.64668	1
70	-4.64816	0
84	-4.65397	0
60	-4.663	0
73	-4.68934	0
83	-4.69013	1
72	-4.69543	0
51	-4.70457	0
46	-4.70543	0
86	-4.708	1
61	-4.71847	0
74	-4.73072	1
83	-4.7331	1
75	-4.73556	0
74	-4.74113	0
73	-4.74474	0
77	-4.74479	1
72	-4.75394	0
69	-4.76875	0
69	-4.79205	0
68	-4.79983	0
75	-4.80582	0
64	-4.83792	0
78	-4.8431	0
67	-4.85735	0
40	-4.86163	1
75	-4.86984	0
69	-4.86991	0
77	-4.87438	0
76	-4.88972	0
67	-4.90887	0
73	-4.92357	0
66	-4.9444	0
77	-4.9537	1
87	-4.96764	0
70	-4.9677	0
81	-4.9827	0
64	-4.98542	0
65	-5.00485	0
85	-5.00487	0
77	-5.01	1
83	-5.01786	0
72	-5.01819	0
48	-5.03704	0
85	-5.05188	0
78	-5.05457	1
74	-5.06248	0
82	-5.06429	1
70	-5.07414	1
74	-5.09237	1
58	-5.09285	0
70	-5.09985	1
83	-5.13834	0
68	-5.14862	1
84	-5.14934	1
66	-5.16399	0
43	-5.18397	0
73	-5.18957	0
81	-5.20505	1
80	-5.2097	1
77	-5.22841	0
74	-5.23076	0
74	-5.23313	0
75	-5.25918	0
82	-5.27438	0
66	-5.29095	0
76	-5.29125	0
65	-5.2951	0
56	-5.30481	0
86	-5.30777	0
74	-5.31681	0
75	-5.32521	0
86	-5.33923	0
78	-5.34449	0
71	-5.34582	0
43	-5.36182	0
80	-5.36361	1
76	-5.36461	1
69	-5.38434	0
68	-5.38604	0
72	-5.38686	0
57	-5.38858	0
80	-5.38989	0
80	-5.43213	0
83	-5.44654	0
67	-5.45064	0
68	-5.45822	0
79	-5.45981	1
51	-5.49116	0
79	-5.51332	0
81	-5.55975	0
83	-5.56271	0
68	-5.60397	0
62	-5.60717	0
76	-5.61515	1
84	-5.64152	0
79	-5.67422	0
74	-5.67801	1
71	-5.68445	0
85	-5.69559	0
75	-5.69597	0
85	-5.71779	0
58	-5.71832	0
71	-5.72602	0
70	-5.73644	0
85	-5.75109	0
79	-5.75288	0
72	-5.7569	1
78	-5.76393	1
84	-5.78294	0
79	-5.78812	0
85	-5.79758	1
69	-5.79821	0
87	-5.81186	0
72	-5.82273	1
69	-5.82706	0
72	-5.83308	0
76	-5.83817	0
83	-5.84119	0
73	-5.84638	0
73	-5.85394	0
78	-5.85609	1
53	-5.85704	0
75	-5.87354	1
79	-5.87664	1
70	-5.87963	0
75	-5.87981	0
62	-5.90245	0
82	-5.9075	0
82	-5.91127	0
73	-5.97603	0
68	-5.9817	0
64	-5.9878	0
68	-5.99379	0
87	-6.00062	0
92	-6.00228	0
81	-6.01538	0
63	-6.05054	0
69	-6.08028	0
75	-6.08404	0
73	-6.12943	0
67	-6.14149	0
83	-6.15346	1
84	-6.15722	0
93	-6.17211	1
78	-6.19895	0
69	-6.20877	0
75	-6.21767	0
78	-6.2225	0
75	-6.25068	0
77	-6.26088	0
74	-6.27029	1
84	-6.31494	0
82	-6.33228	0
67	-6.34545	0
79	-6.35395	0
87	-6.38412	0
73	-6.3893	0
82	-6.39407	1
82	-6.41401	0
74	-6.41538	1
66	-6.41984	0
78	-6.45254	1
77	-6.48729	0
85	-6.49616	0
60	-6.50534	0
56	-6.50928	0
72	-6.51028	0
76	-6.51262	1
64	-6.52565	0
92	-6.53944	0
61	-6.56738	0
69	-6.58423	1
74	-6.59066	0
83	-6.59093	0
75	-6.63054	0
74	-6.6311	0
79	-6.64106	0
85	-6.66139	1
73	-6.6635	0
76	-6.67284	1
79	-6.67318	1
79	-6.6785	0
73	-6.69238	0
52	-6.69707	0
83	-6.71307	0
83	-6.7653	0
81	-6.80875	1
77	-6.83861	0
84	-6.85558	1
82	-6.87907	1
81	-6.90772	0
72	-6.91879	0
83	-6.95612	0
70	-6.96802	0
56	-6.97406	0
70	-6.98196	0
69	-6.99618	0
70	-6.9974	0
66	-7.00746	0
65	-7.01356	0
70	-7.01619	0
67	-7.02299	0
69	-7.03949	0
87	-7.04962	0
46	-7.06985	0
55	-7.08574	0
71	-7.12335	0
83	-7.1281	0
65	-7.18347	0
89	-7.19125	0
77	-7.29762	1
67	-7.30741	0
61	-7.33011	0
74	-7.34237	0
82	-7.3522	0
44	-7.35783	0
84	-7.43153	0
81	-7.45007	0
65	-7.45885	0
78	-7.47575	1
79	-7.54026	0
66	-7.55017	0
76	-7.58057	0
72	-7.60471	0
85	-7.61144	1
71	-7.63574	0
86	-7.64668	1
90	-7.65226	1
85	-7.6757	0
82	-7.69126	0
86	-7.69198	0
68	-7.78686	0
82	-7.83756	0
70	-7.84169	0
86	-7.86129	0
89	-7.89791	0
70	-7.90648	0
82	-7.93637	0
88	-7.93792	0
78	-7.95799	0
79	-7.98978	0
79	-7.99846	1
88	-8.01948	0
82	-8.03563	1
83	-8.0574	1
66	-8.07796	0
70	-8.07948	0
86	-8.08201	1
86	-8.08836	0
66	-8.10361	0
84	-8.10537	1
79	-8.10594	0
83	-8.13293	1
81	-8.18864	0
85	-8.19407	1
80	-8.1963	1
82	-8.2159	0
63	-8.22325	0
74	-8.25319	0
70	-8.25992	0
74	-8.27504	0
81	-8.28861	1
79	-8.29128	1
84	-8.30361	1
76	-8.34359	0
44	-8.34652	0
87	-8.37302	1
88	-8.38399	0
76	-8.43157	0
77	-8.45182	0
89	-8.45715	1
80	-8.50459	1
75	-8.54831	0
83	-8.60346	0
88	-8.61118	0
77	-8.63218	0
55	-8.65598	0
71	-8.68096	0
83	-8.68325	0
91	-8.74287	0
74	-8.75209	0
80	-8.76913	1
78	-8.85962	0
67	-8.86046	0
80	-8.87151	0
68	-8.87828	0
88	-8.91541	1
76	-8.97033	0
65	-9.00013	0
80	-9.00361	1
85	-9.04889	0
85	-9.11519	0
68	-9.12417	0
69	-9.14779	0
82	-9.14809	1
68	-9.26382	0
80	-9.29916	0
85	-9.33521	0
63	-9.38712	0
86	-9.40059	0
56	-9.40458	0
66	-9.43735	0
84	-9.50197	1
81	-9.53475	0
71	-9.66411	0
74	-9.67423	0
83	-9.67514	1
84	-9.70151	1
73	-9.72555	0
84	-9.72968	1
67	-9.76902	0
90	-9.8046	1
78	-9.815	0
76	-9.82783	0
71	-9.84259	0
89	-9.85851	0
88	-9.86386	0
78	-9.89227	0
95	-9.9118	0
66	-9.9345	0
79	-9.99559	1
83	-10.0104	0
79	-10.0195	0
81	-10.0646	1
88	-10.1421	0
88	-10.143	0
80	-10.2094	0
85	-10.2132	1
95	-10.2764	1
86	-10.3002	0
49	-10.3133	0
83	-10.3589	0
82	-10.4039	1
80	-10.4083	0
82	-10.4211	1
68	-10.569	0
76	-10.5825	0
78	-10.7492	0
67	-10.8249	0
84	-11.0456	1
84	-11.1032	0
87	-11.1528	1
82	-11.1576	0
74	-11.2299	0
89	-11.2829	1
81	-11.3484	0
81	-11.6579	0
80	-11.6782	0
92	-11.7017	0
78	-11.7478	0
83	-11.7495	0
83	-11.7655	0
78	-11.8034	0
89	-11.8284	1
96	-11.8785	0
83	-11.8929	1
84	-11.9256	0
89	-12.0303	0
88	-12.1433	1
72	-12.2007	0
85	-12.2163	1
89	-12.2371	1
78	-12.6908	0
91	-12.7387	0
88	-12.7552	0
91	-12.8544	0
92	-12.9166	0
60	-12.9848	0
76	-13.0002	0
74	-13.2296	0
66	-13.2581	0
74	-13.4054	0
90	-13.4534	1
79	-13.7188	0
82	-13.8845	0
80	-13.9372	0
52	-13.9559	0
79	-14.3537	0
85	-14.46	0
86	-14.5437	0
75	-14.6458	0
72	-15.088	0
80	-15.1985	0
94	-15.6549	0
83	-16.2337	0
94	-16.244	0
77	-16.4457	0
67	-16.6377	0
86	-16.9253	0
51	-17.9842	0
58	-19.5853	0
51	-20.6404	0
80	-20.7812	0
61	-21.2544	0
69	-25.1989	0
66	-25.8257	0
93	-28.9483	0
88	-29.3539	0
83	-29.4885	0
86	-32.6983	0
81	-35.7718	0

[truncated: 5 more sheets: Fig4a, Fig4b, Fig5b-c, SupplementaryFig1a, SupplementaryFig1b]
